# Supplementary material for: Assessment of new-onset heart failure prediction in a diabetic population using left ventricular global strain: a prospective cohort study based on UK Biobank
Source: Front Endocrinol (Lausanne). 2024 Apr 2;15:1365169. doi: 10.3389/fendo.2024.1365169 (PMC11018882; doi:10.3389/fendo.2024.1365169)
Supplement: Supplementary file 1 [file DataSheet_1.csv]

age	sex	eth	edu	bmi	dbp	sbp	tc	creatinine	glucose	hba1c	hdl	ldl	tg	drinking	smoking	cad	hypertension	lowering_lipid	antihypertensives	insulin_use	lvef	lvedv	lvesv	lvms	myocardial_wall_thicknes	time_mon	new_hf	gcs	gls	grs	_st	_d	_t	_t0	Scr	eGFR	drug	DM_time	time_year	gls_x	gcs_x	cs	ls	rs
40	1	2	2	21.3701	66	104.5	2.8699999	47.299999	5.1739998	57.099998	1.298	1.374	.64300001	3	2	1	1	1	1	1	54.543598	159.77299	72.627197	80.954597	5.0781102	154.83333	0	-17.4911	-16.938499	34.348999	1	0	154.8333282470703	0	.53506786	118.77449	1	9	12.902778	16.938499	17.4911	0	0	1
40	2	2	1	25.726999	82.5	131	5.5650001	62.700001	7.1290002	53.900002	1.939	2.8889999	1.293	3	1	1	1	2	2	2	51.8312	191.381	92.185799	93.360703	5.27036	149.2	0	-20.4466	-18.178801	35.933701	1	0	149.1999969482422	0	.70927602	117.40799	2	9	12.433333	18.178801	20.4466	0	0	1
40	2	2	2	31.034901	72	111.5	4.8280001	78.099998	8.6599998	65.800003	1.242	2.937	2.3629999	2	1	2	2	2	2	1	50.856998	204.123	100.312	134.15601	7.1855202	141.2	1	-17.0951	-14.9951	33.791599	1	1	141.1999969482422	0	.88348413	107.27414	2	21	11.766666	14.9951	17.0951	1	1	0
41	1	2	2	21.633301	69	125	4.441	69.5	4.6269999	35.099998	1.273	2.5580001	.884	3	1	1	1	1	1	1	59.439499	126.23	51.199501	76.503899	5.90626	180.10001	0	-23.1063	-20.2794	55.7309	1	0	180.1000061035156	0	.78619909	103.91751	2	10	15.008334	20.2794	23.1063	0	0	1
41	1	2	2	25.7812	67.5	116.5	5.3579998	53.599998	13.323	59.599998	2.0250001	2.7190001	1.0369999	3	2	1	1	1	1	1	70.075203	164.179	49.130199	96.8302	6.0743098	170.93333	0	-25.5513	-21.5896	58.378799	1	0	170.9333343505859	0	.60633481	113.1896	0	7	14.244445	21.5896	25.5513	0	0	1
41	2	2	1	36.923302	100.5	142	6.77	86	6.381	48.799999	1.286	4.3239999	3.763	3	2	1	1	1	1	1	51.688801	198.814	96.0494	143.75101	7.62535	158.8	0	-16.842699	-13.4742	36.083401	1	0	158.8000030517578	0	.97285068	102.38704	1	5	13.233334	13.4742	16.842699	1	1	1
41	2	1	2	28.4083	98	158	2.885	54.900002	6.914	56.599998	.87699997	1.663	2.217	1	1	1	2	2	2	1	63.236401	127.465	46.8606	94.657402	6.5008898	164.5	0	-20.6812	-16.1215	44.757599	1	0	164.5	0	.62104076	123.12879	1	19	13.708333	16.1215	20.6812	0	0	1
41	2	2	2	32.988998	71.5	112	3.474	83	4.5450001	50.049999	1.0369999	1.858	2.6819999	3	3	1	1	2	1	1	56.377602	212.674	92.773598	114.694	6.0374198	174.66667	0	-19.547701	-18.6733	39.188702	1	0	174.6666717529297	0	.938914	103.89216	2	4	14.555556	18.6733	19.547701	0	0	1
41	2	2	2	25.4412	94.5	139	4.4590001	78.199997	4.191	54.599998	1.324	2.618	1.369	3	1	1	2	1	1	2	63.246201	174.993	64.316498	104.225	5.7709899	158.06667	0	-24.6674	-19.900299	48.920399	1	0	158.0666656494141	0	.88461536	106.46721	0	7	13.172222	19.900299	24.6674	0	0	1
41	2	1	1	31.8624	86.5	141	4.7097998	70.349998	6.7818999	44.150002	1.0382	2.9888	1.8967	1	2	1	1	1	1	1	51.973999	148.79201	71.459	75.312401	4.9874701	201.53334	0	-18.567301	-16.527201	42.964699	1	0	201.5333404541016	0	.79581445	111.19834	2	31	16.794445	16.527201	18.567301	0	0	1
41	2	2	2	28.4741	83	127.5	4.2059999	77.400002	4.5900002	50.849998	1.105	2.6500001	1.051	3	1	1	1	1	1	2	58.3428	147.02299	61.2458	101.947	6.3240199	174.7	0	-22.6653	-15.7318	42.643002	1	0	174.6999969482422	0	.87556565	106.91812	2	1	14.558333	15.7318	22.6653	0	0	1
42	1	2	1	43.122101	96.5	126	5.7470002	58.700001	10.862	50.299999	1.096	3.9590001	1.676	3	1	1	1	1	1	1	64.544296	157.302	55.7724	76.328697	4.9628801	189.76666	0	-22.9342	-18.333599	37.2593	1	0	189.7666625976563	0	.66402715	109.08601	0	7	15.813889	18.333599	22.9342	0	0	1
42	1	2	1	24.417801	83.5	118.5	5.75	55.599998	4.348	32.700001	2.0050001	3.1029999	.89399999	3	3	1	2	1	1	1	60.2505	143.91901	57.207298	75.557701	5.0743399	170.76666	0	-22.2609	-18.805099	46.141399	1	0	170.7666625976563	0	.62895924	111.05072	1	2	14.230556	18.805099	22.2609	0	0	1
42	1	2	1	27.9224	80.5	126.5	4.0809999	66.099998	8.6940002	80.224998	1.385	2.2709999	1.288	3	1	1	1	1	1	1	57.371101	119.087	50.765598	74.3311	5.81493	177.8	0	-23.2236	-18.5821	50.0443	1	0	177.8000030517578	0	.74773753	104.90706	2	27	14.816667	18.5821	23.2236	0	0	1
42	1	2	2	19.9541	65.5	116.5	4.9400001	71.900002	4.7129998	43.599998	1.64	2.927	.98299998	3	1	1	2	1	1	1	60.2019	95.8573	38.1493	64.938904	5.7108698	167.73334	0	-25.046301	-18.271999	50.409401	1	0	167.7333374023438	0	.81334841	102.04393	2	7	13.977778	18.271999	25.046301	0	0	1
42	1	1	2	34.8381	60.5	138.5	5.2789998	51.400002	5.1680002	70.199997	1.017	3.5940001	.87	3	3	1	2	1	1	1	56.8773	152.092	65.586098	103.298	6.6350398	158.06667	0	-23.840099	-18.636499	44.322102	1	0	158.0666656494141	0	.58144796	113.95782	1	10	13.172222	18.636499	23.840099	0	0	1
42	2	2	1	34.476501	93	140.5	3.8859999	59.700001	8.7959995	68	.954	2.5150001	1.344	3	1	1	2	2	2	1	62.340199	145.995	54.9814	102.096	6.4766898	152.76666	0	-24.0158	-19.003401	50.857601	1	0	152.7666625976563	0	.6753394	118.12659	1	2	12.730556	19.003401	24.0158	0	0	1
42	2	2	1	29.653	92	153	3.813	61.099998	9.0860004	50.700001	1.58	1.915	1.0140001	3	1	1	1	2	1	1	52.137901	155.423	74.388802	95.338997	5.8318901	178.26666	0	-20.070101	-22.284201	43.937698	1	0	178.2666625976563	0	.69117647	117.00655	1	10	14.855556	22.284201	20.070101	0	0	1
42	2	2	2	44.341999	90	127.5	4.3920002	55	13.323	80.224998	.80199999	2.5580001	4.3130002	3	1	1	2	2	2	1	56.598999	176.605	76.6483	137.076	7.5324702	155.5	0	-20.2223	-17.305	47.701	1	0	155.5	0	.62217194	122.17548	1	6	12.958333	17.305	20.2223	0	0	1
43	1	2	1	42.785599	93.5	146.5	4.6020002	57.5	11.572	74.900002	.833	3.076	2.263	3	2	1	2	1	1	1	56.490299	186.67101	81.2201	97.121597	5.6887698	151.26666	0	-21.5891	-23.387899	44.135201	1	0	151.2666625976563	0	.65045249	109.061	1	23	12.605556	23.387899	21.5891	0	0	1
43	1	2	1	27.2062	102.5	155.5	4.0053	56.080002	7.2346001	51.549999	1.274	2.3067999	1.2956001	3	1	1	2	1	1	1	57.426102	99.029602	42.160801	68.596001	6.1402502	201.66667	0	-21.0881	-17.536501	41.835098	1	0	201.6666717529297	0	.63438916	109.96194	0	7	16.805555	17.536501	21.0881	0	0	1
43	1	2	1	39.8335	83	117.5	2.862	66	6.9720001	54.700001	.852	1.683	1.165	3	2	1	2	1	1	1	59.480801	140.39999	56.889	96.796501	6.2450399	175.76666	0	-26.8529	-17.248501	47.705898	1	0	175.7666625976563	0	.74660635	104.22461	0	7	14.647222	17.248501	26.8529	0	0	1
43	1	2	1	44.341999	89	155	5.3800001	46	5.2800002	57.400002	1.266	3.036	4.3130002	3	2	1	2	1	1	1	60.192699	150.267	59.817101	98.0924	6.6223998	181.16667	0	-24.3381	-16.4492	57.787498	1	0	181.1666717529297	0	.52036202	117.36886	2	4	15.097222	16.4492	24.3381	0	0	1
43	1	2	2	40.745499	75.5	117.5	4.0149999	59.5	6.829	80.224998	1.058	2.493	1.647	3	1	1	2	1	1	1	60.158401	151.66499	60.4259	78.177299	5.1876898	177.33333	0	-22.7589	-18.969	37.009602	1	0	177.3333282470703	0	.67307693	107.84106	2	2	14.777778	18.969	22.7589	0	0	1
43	1	2	1	32.137699	73.5	114.5	5.638	51.299999	9.2539997	52.099998	1.2869999	3.4449999	4.3130002	3	1	1	2	1	1	1	60.474899	125.215	49.491299	70.548698	5.43189	159	0	-22.493799	-19.0315	47.406399	1	0	159	0	.58031672	113.23264	1	3	13.25	19.0315	22.493799	0	0	1
43	1	1	1	30.742201	81	127.5	4.2089	60.150002	5.5616002	37.299999	1.2354	2.4003	1.5229	3	1	1	2	1	1	1	66.424599	137.87801	46.293201	100.755	7.1553798	151.2	0	-23.335699	-17.8158	64.303101	1	0	151.1999969482422	0	.68042988	107.45625	0	3	12.599999	17.8158	23.335699	0	0	1
43	2	2	1	28.1528	76	139	5.487	65.5	13.323	80.224998	1.094	3.7309999	1.5089999	3	3	1	1	1	1	2	49.833	169.853	85.210197	109.271	6.7347498	151.96666	0	-16.691401	-14.4742	37.223499	1	0	151.9666595458984	0	.74095023	112.91384	0	7	12.663888	14.4742	16.691401	1	1	1
43	2	1	2	22.756001	77	127.5	3.26	73.800003	3.8940001	37.400002	.74400002	1.962	1.936	1	1	1	1	2	1	1	57.6996	157.57001	66.652802	82.496597	5.4382701	164.86667	0	-20.216801	-17.5044	43.680199	1	0	164.8666687011719	0	.83484167	107.51057	1	2	13.738889	17.5044	20.216801	0	0	1
43	2	2	2	25.1903	88	133.5	5.8130002	74.199997	6.8800001	51.900002	1.173	3.698	3.095	3	2	1	1	2	1	1	52.271599	133.70599	63.8158	89.330498	6.2101798	177.8	0	-17.7719	-16.5783	41.083599	1	0	177.8000030517578	0	.8393665	107.272	0	6	14.816667	16.5783	17.7719	0	0	1
43	2	1	1	26.905399	90	131	4.5869999	75.400002	5.3039999	42.200001	1.059	3.0120001	1.726	1	1	1	2	2	2	1	53.0126	151.312	71.097603	100.143	6.3629198	154.83333	0	-13.7309	-16.8067	36.589699	1	0	154.8333282470703	0	.85294122	106.56699	2	10	12.902778	16.8067	13.7309	1	0	1
43	2	1	1	27.4506	84.5	132.5	4.888	63.900002	4.7309999	40.700001	1.068	3.2249999	1.632	3	1	1	2	1	1	1	62.398201	193.631	72.808701	118.056	6.4716501	173.10001	0	-21.9419	-22.145	36.647701	1	0	173.1000061035156	0	.72285068	114.06739	0	7	14.425	22.145	21.9419	0	0	1
43	2	2	1	28.3062	74.5	123.5	5.0949998	77.900002	4.381	36.900002	.89499998	3.1199999	4.3130002	3	1	1	1	1	1	1	62.8657	167.717	62.280499	104.19	6.1440601	176.06667	0	-21.0065	-15.2568	40.0746	1	0	176.0666656494141	0	.88122171	105.14787	1	2	14.672222	15.2568	21.0065	0	0	1
44	1	2	1	36.2505	94.5	148.5	4.3408999	66.029999	8.7238998	49.5	1.3	2.5632999	1.7924	2	1	2	2	1	1	1	49.572601	164.01199	82.706902	104.19	6.3045502	29.200001	1	-14.5849	-15.1562	32.1213	1	1	29.20000076293945	0	.74694568	103.47957	2	5	2.4333334	15.1562	14.5849	1	1	0
44	1	2	1	27.946301	96	149.5	5.5229998	60.700001	5.184	33.900002	1.095	3.391	3.2409999	3	2	1	2	1	1	1	54.830002	135.442	61.1791	77.134697	5.67173	175.10001	0	-22.819599	-19.205601	46.844002	1	0	175.1000061035156	0	.68665159	106.385	1	4	14.591667	19.205601	22.819599	0	0	1
44	1	2	1	23.507799	91	129	4.3959999	54	5.612	34.599998	1.337	2.401	1.623	3	2	1	1	1	1	1	65.525299	156.936	54.103298	74.541397	4.9358101	176.63333	0	-22.9426	-19.304501	60.955101	1	0	176.6333312988281	0	.61085975	110.55845	0	7	14.719444	19.304501	22.9426	0	0	1
44	2	2	2	32.342899	80.5	133	4.1950002	79.5	5.9980001	54.400002	.88	2.6819999	2.1110001	3	2	1	2	2	2	1	58.008301	164.369	69.021202	114.116	6.7744799	151.96666	0	-21.0487	-14.1247	38.528702	1	0	151.9666595458984	0	.89932126	103.54299	2	10	12.663888	14.1247	21.0487	0	1	1
44	2	2	2	21.201	58	104.5	2.918	63.200001	6.9260001	63.700001	1.127	1.484	.74199998	3	2	1	1	2	1	2	48.8521	171.55499	87.746803	94.692398	5.85603	155.46666	0	-17.727301	-13.7961	37.7216	1	0	155.4666595458984	0	.71493214	113.78287	1	1	12.955555	13.7961	17.727301	0	1	1
44	2	2	1	27.0853	95	147	3.6659999	95.300003	13.153	68.5	1.499	1.957	.50199997	3	1	1	1	1	1	2	48.586498	177.09599	91.051003	114.388	6.5893898	171.60001	0	-16.271799	-17.375299	32.930901	1	0	171.6000061035156	0	1.0780543	96.109077	2	5	14.3	17.375299	16.271799	1	0	0
44	2	2	1	44.341999	88.925003	128.14999	3.211	84.900002	3.6210001	44.299999	.95999998	1.85	2.175	3	1	2	2	2	2	1	43.466499	185.64799	104.954	146.91901	8.2700005	178.7	0	-17.7435	-19.482401	40.297901	1	0	178.6999969482422	0	.96040726	100.78375	2	29	14.891666	19.482401	17.7435	0	0	1
44	2	2	1	32.4501	83	130	4.1880002	73.400002	12.547	63.5	1.086	2.661	1.564	3	2	1	1	2	2	1	66.119301	130.44501	44.195599	86.288498	6.0592399	160.83333	0	-27.224001	-19.5063	54.676899	1	0	160.8333282470703	0	.83031678	106.99673	2	3	13.402778	19.5063	27.224001	0	0	1
45	1	2	1	22.2619	68	116.5	4.3260002	55.5	7.0780001	39	1.256	2.641	.85100001	3	1	1	1	1	1	1	67.0588	150.36099	49.530701	76.644096	5.1532402	174.43333	0	-22.9394	-19.113501	44.404202	1	0	174.4333343505859	0	.62782806	108.79935	2	38	14.536111	19.113501	22.9394	0	0	1
45	1	2	1	32.091702	78	127	4.3270001	66.400002	6.27	51.599998	.74900001	2.734	4.006	3	1	1	1	1	1	1	64.119598	151.489	54.354801	90.576302	5.9330902	177.8	0	-22.876699	-19.346001	46.328098	1	0	177.8000030517578	0	.75113124	102.56647	1	4	14.816667	19.346001	22.876699	0	0	1
45	1	1	1	40.078999	78	129.5	4.6459999	59	12.828	68.599998	1.3609999	2.839	1.148	3	2	1	2	1	1	1	53.976002	124.804	57.439999	73.918701	5.6452999	154.93333	0	-20.1875	-17.0616	43.8465	1	0	154.9333343505859	0	.6674208	106.63221	1	7	12.911111	17.0616	20.1875	0	0	1
45	1	2	2	25.7857	83	147.5	4.0440001	70.099998	6.5929999	62.200001	2.0209999	1.975	.53600001	3	1	1	2	1	1	1	65.869003	106.562	36.3708	64.400398	4.9791598	154.8	0	-27.5574	-20.386801	44.804199	1	0	154.8000030517578	0	.79298639	100.75289	0	0	12.900001	20.386801	27.5574	0	0	1
45	1	2	1	24.3339	56.75	106	4.0289998	72.900002	4.5229998	29.299999	.99000001	2.668	.84299999	3	2	2	1	1	1	1	63.254002	126.163	46.359901	69.985497	4.9597998	176.3	0	-22.631201	-12.1519	42.717201	1	0	176.3000030517578	0	.82466066	99.462959	0	7	14.691667	12.1519	22.631201	0	1	1
45	1	2	2	19.357201	72	121.5	5.3790002	51.400002	13.323	68	1.4809999	3.3989999	.91500002	3	2	1	1	1	1	1	52.616402	127.565	60.444801	73.244698	5.2266598	158.33333	0	-21.389	-16.6112	43.512798	1	0	158.3333282470703	0	.58144796	111.58141	0	2	13.194444	16.6112	21.389	0	0	1
45	1	2	2	26.5744	71.5	110	3.7550001	66.800003	3.0469999	45.799999	1.806	1.8099999	.55299997	3	2	1	1	1	1	1	55.935398	161.108	70.991798	89.050102	5.6684198	151.96666	0	-21.1854	-20.152201	50.0228	1	0	151.9666595458984	0	.75565612	102.36401	1	5	12.663888	20.152201	21.1854	0	0	1
45	2	2	2	37.893002	89.5	144	3.78	61.200001	5.1170001	39.299999	.83600003	2.3989999	2.27	3	3	1	1	2	1	1	57.7878	194.63699	82.1604	134.054	7.2421198	163.66667	0	-18.4958	-16.455	40.4226	1	0	163.6666717529297	0	.69230771	114.48959	1	2	13.638889	16.455	18.4958	0	0	1
45	2	1	2	24.523399	77.5	134	4.4889998	71.699997	6.4710002	48.799999	1.174	3.1619999	1.717	1	1	1	1	2	1	1	61.078999	133.005	51.766899	91.503304	6.1886101	178.93333	0	-20.0874	-18.702299	36.249401	1	0	178.9333343505859	0	.81108594	107.27598	1	3	14.911111	18.702299	20.0874	0	0	1
45	2	2	1	28.271601	66.5	119	3.6070001	66.699997	13.323	61.799999	.94999999	2.1489999	1.403	3	2	1	2	2	2	2	61.623199	169.76401	65.150101	118.205	6.9665198	165.86667	0	-26.146099	-20.768499	42.319199	1	0	165.8666687011719	0	.75452483	110.51091	1	38	13.822223	20.768499	26.146099	0	0	1
45	2	1	2	37.339401	84.5	129.5	4.6430001	61.700001	8.2329998	60	.99900001	3.0050001	1.197	3	2	1	1	1	1	1	56.402802	180.592	78.733299	126.6	7.06991	154.2	0	-19.0539	-13.6048	36.2323	1	0	154.1999969482422	0	.69796383	114.10735	2	1	12.849999	13.6048	19.0539	0	1	1
45	2	2	1	39.320801	99.5	142	6.1950002	68.5	12.285	65.599998	.99900001	4.0469999	4.21	3	3	1	1	1	1	1	51.778702	176	84.869797	121.752	7.1694198	170.96666	0	-16.642401	-16.7799	33.276001	1	0	170.9666595458984	0	.77488691	109.30801	1	3	14.247222	16.7799	16.642401	1	0	0
45	2	2	2	32.280998	84.5	138	6.0419998	78.900002	10.718	48.400002	.926	3.707	4.3130002	3	1	1	1	1	1	1	51.713699	187.94299	90.750603	123.99	7.0618801	185.03334	0	-16.546801	-13.1188	29.0287	1	0	185.0333404541016	0	.89253396	103.13883	1	2	15.419445	13.1188	16.546801	1	1	0
46	1	2	2	25.050501	75.5	136	4.2459998	63.900002	4.3039999	57.599998	1.788	2.3469999	.51499999	3	1	1	1	1	1	1	52.088299	125.462	60.111	65.850098	4.8065901	163.8	0	-21.601101	-16.848	38.376999	1	0	163.8000030517578	0	.72285068	103.14262	1	7	13.650001	16.848	21.601101	0	0	1
46	1	2	2	24.9202	79	124	5.776	59	12.631	65.300003	2.0250001	3.085	1.2819999	3	1	1	2	1	1	1	50.852001	160.608	78.935402	83.232597	5.41574	159.13333	0	-17.8794	-15.8889	35.535301	1	0	159.1333312988281	0	.6674208	105.88579	0	1	13.261111	15.8889	17.8794	0	0	1
46	1	2	1	23.9657	89.5	135.5	6.0050001	75.300003	5.6079998	40.599998	1.5319999	3.848	.98699999	3	1	1	2	1	1	1	63.969501	135.709	48.8965	72.403603	5.1663399	166.8	0	-26.9939	-17.9184	44.5513	1	0	166.8000030517578	0	.85180998	97.719765	2	32	13.900001	17.9184	26.9939	0	0	1
46	1	2	1	26.233601	70.5	109	5.4860001	58.299999	4.2129998	34.700001	1.924	3.141	1.248	3	1	1	1	1	1	1	54.547901	122.191	55.538502	63.1516	4.81774	151.16667	0	-21.3864	-18.6863	32.9673	1	0	151.1666717529297	0	.65950227	106.30238	1	3	12.597222	18.6863	21.3864	0	0	0
46	1	1	1	25.356501	72.5	119	5.0068002	60.799999	8.4253998	59.0825	1.4052	3.0122001	1.487	3	1	1	1	1	1	1	62.0149	85.143402	32.341801	59.506901	5.7558398	203.7	0	-22.7703	-16.6562	47.577499	1	0	203.6999969482422	0	.68778282	104.84402	0	7	16.975	16.6562	22.7703	0	0	1
46	1	2	2	29.881001	91	124	4.2129998	63.400002	7.2849998	60.799999	.89200002	2.523	3.9549999	1	1	1	2	1	1	1	54.630798	135.14101	61.312599	86.596901	6.3380399	177.8	0	-16.680599	-16.075701	34.0387	1	0	177.8000030517578	0	.71719462	103.40954	2	14	14.816667	16.075701	16.680599	1	0	1
46	1	2	2	23.916201	69	109.5	3.974	76.099998	13.098	55.599998	1.875	1.936	.54400003	3	1	1	1	1	1	1	65.365601	135.108	46.7938	65.850098	4.6465402	158.36667	0	-26.017799	-23.634701	45.6022	1	0	158.3666687011719	0	.86085969	97.380592	0	7	13.197223	23.634701	26.017799	0	0	1
46	1	2	1	39.674099	92	137.5	4.9924002	58.400002	7.1364002	54.5	1.2647001	3.0553	2.302	3	2	1	2	1	1	1	57.037601	126.332	54.275398	79.9897	5.7449398	168	0	-21.567101	-18.917999	54.864498	1	0	168	0	.6606335	106.24246	2	22	14	18.917999	21.567101	0	0	1
46	1	2	2	25.155899	93	179.5	6.934	58.400002	7.677	31.6	1.533	4.5489998	1.755	3	1	1	2	1	1	1	68.812103	147.791	46.092899	68.2332	4.7694602	156.56667	0	-30.384899	-25.3944	50.7826	1	0	156.5666656494141	0	.6606335	106.24246	0	7	13.047222	25.3944	30.384899	0	0	1
46	2	2	2	23.638399	90	138.5	4.4169998	60	5.9400001	36.099998	1.701	2.4330001	.588	3	2	1	2	2	2	2	51.393002	201.25999	97.8265	114.668	6.5379701	165.73334	0	-19.742001	-18.277201	43.9048	1	0	165.7333374023438	0	.67873305	114.61723	1	6	13.811111	18.277201	19.742001	0	0	1
46	2	2	1	29.3524	80	131.5	3.086	85.5	8.5719995	53.900002	1.021	1.707	2.342	3	1	2	2	2	1	1	53.032902	153.886	72.275803	105.333	6.0446	177.33333	0	-18.586	-16.4338	41.121101	1	0	177.3333282470703	0	.96719456	99.0905	1	1	14.777778	16.4338	18.586	0	0	1
46	2	2	2	28.7019	71	131	5.6199999	64.800003	5.329	62.200001	1.149	3.8310001	1.425	3	1	1	1	1	1	2	57.373501	155.034	66.085403	92.694801	6.1124501	180.36667	0	-21.307699	-20.206499	39.442402	1	0	180.3666687011719	0	.73303169	111.04852	1	2	15.030556	20.206499	21.307699	0	0	1
46	2	2	2	42.050301	84	139	4.0943999	70.669998	9.3479004	64.714996	.92720002	2.5641999	2.2539001	3	2	1	2	1	2	2	55.149101	182.64301	81.917099	114.432	6.4959102	177.10001	0	-22.970301	-20.291901	49.188599	1	0	177.1000061035156	0	.79943436	107.16044	2	6	14.758334	20.291901	22.970301	0	0	1
46	2	1	1	25.617201	95.5	159.5	4.7069998	68.599998	7.9243002	55.900002	1.0953	2.7920001	2.7479999	3	1	1	2	2	2	1	58.085899	125.896	52.7682	83.513	5.8751302	161.7	0	-20.813	-20.040701	39.4389	1	0	161.6999969482422	0	.77601808	108.47781	2	6	13.474999	20.040701	20.813	0	0	1
46	2	2	2	30.9291	95	154	4.0009999	105.4	13.323	70.099998	.99199998	2.454	3.267	3	3	1	2	2	2	1	49.858601	168.132	84.303497	114.101	6.6391902	164.10001	0	-18.172701	-14.4467	36.917301	1	0	164.1000061035156	0	1.1923077	90.92485	0	4	13.675	14.4467	18.172701	0	1	1
46	2	2	1	44.341999	88.5	133	4.4467001	74.839996	9.2093	66.199997	.86830002	2.8454001	2.9727001	3	1	1	2	1	2	1	65.137299	162.312	56.586201	113.402	6.6004601	151.26666	0	-20.960899	-16.0086	43.942501	1	0	151.2666625976563	0	.84660631	104.66491	2	4	12.605556	16.0086	20.960899	0	0	1
46	2	2	1	20.622499	73	122	4.4250002	50	4.9039998	48.200001	1.784	2.359	.89999998	3	1	1	2	1	2	1	55.7985	160.30701	70.858299	86.456802	5.5414901	176.36667	0	-20.4189	-20.2644	48.855301	1	0	176.3666687011719	0	.56561089	123.53596	2	1	14.697223	20.2644	20.4189	0	0	1
46	2	2	2	29.562401	89.5	141.5	4.822	66.800003	13.323	80.224998	1.0470001	3.2690001	.96899998	3	1	1	2	1	1	2	70.915703	117.962	34.308498	94.200699	6.3409801	172.43333	0	-20.2204	-15.2437	40.3564	1	0	172.4333343505859	0	.75565612	109.66978	2	12	14.369445	15.2437	20.2204	0	0	1
46	2	2	1	25.6008	75	137.5	5.4070001	95.400002	5.0910001	39.099998	1.038	3.5969999	3.1559999	3	1	1	1	1	1	1	57.8713	149.894	63.1483	100.23	6.7956901	154.93333	0	-21.061501	-17.2533	41.9286	1	0	154.9333343505859	0	1.0791855	94.727425	1	28	12.911111	17.2533	21.061501	0	0	1
46	2	2	2	35.001202	84	122	5.3099999	78.599998	6.2049999	56.200001	.935	3.714	1.498	3	1	1	1	1	1	1	52.582401	149.927	71.091904	100.825	6.4548502	155.33333	0	-16.127399	-16.3892	45.386398	1	0	155.3333282470703	0	.88914025	102.57734	1	1	12.944444	16.3892	16.127399	1	0	1
46	2	2	1	28.731899	91	147.5	4.1269999	67.400002	7.1950002	52.799999	1.614	2.2379999	1.309	3	2	1	1	2	1	2	55.242298	151.52901	67.820999	90.802399	5.8195701	166.7	0	-20.578199	-17.4433	43.674702	1	0	166.6999969482422	0	.76244348	109.26746	1	7	13.891666	17.4433	20.578199	0	0	1
46	2	2	2	35.408001	92	140	6.7859998	79.599998	5.7101998	41.200001	.98400003	4.4699998	4.053	3	2	1	1	1	1	1	55.252998	192.99001	86.357498	121.968	6.6795998	174.60001	0	-21.159599	-21.4114	43.125198	1	0	174.6000061035156	0	.90045249	102.04573	2	8	14.55	21.4114	21.159599	0	0	1
46	2	1	1	30.2992	75.5	120	4.6469998	78.800003	5.8530002	41.799999	.91600001	3.096	2.5369999	1	1	1	1	1	1	1	51.045898	150.748	73.797501	82.701401	5.5404801	170.89999	0	-18.836399	-15.2535	31.8011	1	0	170.8999938964844	0	.89140272	102.47025	2	31	14.241666	15.2535	18.836399	0	0	0
46	2	2	2	25.5271	90.5	130	4.6589999	80.800003	5.197	50.099998	1.448	2.6919999	.67699999	3	1	1	1	2	1	2	50.016899	197.188	98.560699	108.115	6.27737	158.06667	0	-18.522499	-18.201799	42.693298	1	0	158.0666656494141	0	.91402715	101.4201	2	17	13.172222	18.201799	18.522499	0	0	1
47	1	1	1	34.352402	88.5	133.5	4.5120001	61.599998	5.9159999	47.5	.83899999	2.822	4.3130002	2	1	1	2	1	1	1	73.543503	146.089	38.650002	85.370399	5.6551299	189.06667	0	-27.5952	-23.7251	62.194199	1	0	189.0666656494141	0	.69683254	103.66334	2	2	15.755555	23.7251	27.5952	0	0	1
47	1	2	2	37.180199	75	118	3.71	82.400002	8.9420004	54.099998	.95099998	2.3640001	1.028	3	2	1	2	1	1	1	53.152302	148.759	69.690102	81.865799	5.6930299	176.93333	0	-18.5585	-23.519501	33.333599	1	0	176.9333343505859	0	.9321267	94.201363	1	18	14.744445	23.519501	18.5585	0	0	0
47	1	2	1	19.619499	71.5	121.5	3.77	37.299999	6.9510002	78.699997	2.0250001	1.4910001	.70200002	2	2	1	1	1	1	1	65.5327	89.282097	30.7731	57.859798	5.2108698	180.26666	0	-26.344299	-22.782499	58.103901	1	0	180.2666625976563	0	.42194569	122.26581	0	13	15.022222	22.782499	26.344299	0	0	1
47	1	2	1	44.341999	95.5	153.5	5.0009999	45.400002	8.5170002	62.099998	1.3706	2.9100001	2.204	3	2	1	2	1	1	1	69.665497	153.78	46.648499	108.95	6.8112001	155.23334	0	-19.339899	-20.6341	39.3022	1	0	155.2333374023438	0	.51357466	114.61088	2	8	12.936111	20.6341	19.339899	0	0	1
47	1	2	1	42.858299	75	114	4.421	69.5	5.52	43.400002	1.279	2.523	2.1489999	3	2	1	1	1	1	1	57.793499	140.04401	59.107498	79.325699	5.4763899	156.8	0	-21.1003	-18.094999	43.806099	1	0	156.8000030517578	0	.78619909	99.628647	1	11	13.066667	18.094999	21.1003	0	0	1
47	1	2	2	29.5816	93.5	134	4.921	61.889999	4.9651999	37.299999	1.4004	2.9782	1.8055	3	2	1	2	1	1	1	56.137901	117.185	51.399799	85.931099	6.3197999	153.23334	0	-20.417601	-16.2717	44.6716	1	0	153.2333374023438	0	.70011312	103.50327	1	1	12.769444	16.2717	20.417601	0	0	1
47	1	2	2	22.0856	67.5	114	5.6479998	49.400002	8.427	51.299999	1.931	2.9890001	.76300001	3	2	1	1	1	1	1	56.032299	144.687	63.615601	69.985497	4.8915601	174.23334	0	-23.4596	-16.005699	47.4049	1	0	174.2333374023438	0	.55882353	111.47079	0	9	14.519444	16.005699	23.4596	0	0	1
47	1	1	1	30.2749	88	128	7.079	51.400002	5.2649999	39.799999	1.1900001	4.7420001	1.984	3	1	1	1	1	1	1	65.078796	97.392601	34.010601	67.812698	5.3934698	158.83333	0	-25.9559	-19.552999	48.429001	1	0	158.8333282470703	0	.58144796	110.02474	1	2	13.236111	19.552999	25.9559	0	0	1
47	1	2	1	34.9077	77.5	136	4.4910002	73.099998	5.4000001	40.599998	.92799997	2.957	.96700001	3	1	1	1	1	1	1	54.145699	159.40601	73.094498	92.589699	5.9386601	156.86667	0	-20.308201	-18.4844	40.753601	1	0	156.8666687011719	0	.82692307	97.986984	2	11	13.072223	18.4844	20.308201	0	0	1
47	1	2	1	38.523102	84.5	125	3.8039999	59.400002	4.9180002	41.599998	.94499999	2.5039999	1.173	3	2	1	1	1	1	1	58.7355	129.334	53.368999	74.050697	5.6806002	173.33333	0	-21.1057	-16.5711	42.299301	1	0	173.3333282470703	0	.67194569	104.91111	0	0	14.444444	16.5711	21.1057	0	0	1
47	1	2	1	31.0173	84.5	125	4.9569998	50.700001	6.7820001	42.299999	.96200001	3.2980001	1.836	3	1	1	1	1	1	1	57.659199	129.40401	54.790798	62.768799	4.41044	174.43333	0	-18.1777	-16.0296	35.7332	1	0	174.4333343505859	0	.57352942	110.52222	1	7	14.536111	16.0296	18.1777	0	0	1
47	1	2	2	35.1353	86.5	131.5	6.6139998	57.200001	13.323	80.224998	1.133	4.3899999	3.688	3	2	1	1	1	1	1	58.3792	112.205	46.7005	78.2808	6.2102399	179.60001	0	-22.757999	-20.5109	47.687302	1	0	179.6000061035156	0	.64705884	106.22186	1	2	14.966667	20.5109	22.757999	0	0	1
47	1	2	1	32.566898	70	111.5	3.7969999	58.099998	12.338	48.200001	1.054	2.3529999	1.161	2	2	1	1	1	1	1	70.1092	91.356697	27.307199	71.967201	6.2455902	168.2	0	-26.9055	-15.6425	49.647999	1	0	168.1999969482422	0	.65723979	105.67768	0	5	14.016666	15.6425	26.9055	0	0	1
47	2	2	1	33.7132	91.5	136.5	3.72	77.699997	6.4910002	63.700001	.74699998	2.6159999	1.322	3	1	1	2	2	1	1	55.7439	153.55299	67.956497	102.564	6.6293898	176	0	-19.371201	-15.4825	42.4128	1	0	176	0	.87895924	102.34257	0	7	14.666667	15.4825	19.371201	0	0	1
47	2	2	2	27.182301	77	112.5	4.1729999	87.400002	6.454	43.400002	1.176	2.599	1.087	3	1	1	1	1	1	2	62.0327	177.66299	67.453903	116.946	6.3522801	161.3	0	-22.840401	-20.175699	40.978901	1	0	161.3000030517578	0	.98868781	97.512016	2	19	13.441667	20.175699	22.840401	0	0	1
47	2	2	1	40.417	83.5	125.5	6.0170002	69.699997	6.665	43	1.062	4.1220002	1.835	3	2	1	1	1	1	1	62.764099	162.47099	60.497501	103.213	6.1768799	173.56667	0	-27.135401	-20.9835	57.0518	1	0	173.5666656494141	0	.78846151	107.01649	2	2	14.463889	20.9835	27.135401	0	0	1
47	2	2	1	34.817402	86.5	132.5	4.822	83.099998	7.8062	58.799999	1.1059	3.161	1.198	3	2	1	2	2	2	2	56.207401	201.321	88.163498	114.974	6.5202498	177.63333	0	-18.915899	-19.0401	42.4095	1	0	177.6333312988281	0	.94004524	99.555054	2	6	14.802777	19.0401	18.915899	0	0	1
47	2	2	1	44.341999	93	145.5	5.4640002	67.699997	5.2540002	53.400002	.87300003	3.7579999	1.763	3	1	1	2	1	2	1	60.1744	163.16499	64.981598	126.202	7.1700301	155.8	0	-20.8514	-17.2281	31.271299	1	0	155.8000030517578	0	.76583707	108.30473	2	26	12.983334	17.2281	20.8514	0	0	0
47	2	2	1	30.016199	72.5	114.5	6.3150001	79.599998	5.1830001	45.990002	.764	3.9949999	4.3130002	3	3	1	1	1	1	1	50.563202	136.31	67.3871	85.931099	6.0665698	178.43333	0	-17.5504	-17.077499	33.659302	1	0	178.4333343505859	0	.90045249	101.33141	1	4	14.869445	17.077499	17.5504	0	0	0
48	1	2	2	44.341999	80	122.5	4.0209999	48.5	12.705	58.5	1.029	2.3310001	3.3	3	1	2	2	1	1	1	57.242298	173.987	74.392899	92.5429	5.8268199	166.5	0	-22.665199	-21.123199	49.900299	1	0	166.5	0	.54864252	111.36211	2	7	13.875	21.123199	22.665199	0	0	1
48	1	2	2	25.2248	76.5	120	5.086	55.799999	10.976	49.5	1.502	3.1860001	1.24	3	1	1	1	1	1	1	53.023998	137.411	64.550102	70.826599	5.2056499	187.93333	0	-18.5277	-19.040501	32.690399	1	0	187.9333343505859	0	.63122171	106.34175	1	5	15.661111	19.040501	18.5277	0	0	0
48	1	1	1	37.734402	86.5	139	4.5009999	51.400002	6	46	1.605	2.4879999	.88300002	3	1	1	1	1	1	1	58.018501	120.875	50.745098	74.125603	5.5487199	172.89999	0	-22.0513	-17.2185	41.2556	1	0	172.8999938964844	0	.58144796	109.25457	2	31	14.408333	17.2185	22.0513	0	0	1
48	1	2	2	28.934601	82	133.5	4.243	49.799999	7.3790002	56.099998	1.149	2.589	1.714	3	2	1	2	1	1	1	55.914299	126.862	55.928001	66.336197	5.0980601	179.33333	0	-21.553301	-18.066	42.6045	1	0	179.3333282470703	0	.56334841	110.39719	2	22	14.944444	18.066	21.553301	0	0	1
48	1	1	1	38.566502	78	134	4.4861999	64.978699	8.8014002	59.900002	1.3075	2.6733	1.694	3	1	1	1	1	1	1	55.129299	124.724	55.964298	65.232498	5.0885301	158.5	0	-17.4613	-18.455601	30.3671	1	0	158.5	0	.73505318	101.14509	1	2	13.208333	18.455601	17.4613	0	0	0
48	1	2	1	28.664101	76.5	118.5	7.1420002	52.200001	9.3260002	80.224998	1.791	4.4520001	2.056	3	3	1	2	1	1	1	59.938599	152.297	61.012199	86.912399	5.6505699	183.3	0	-22.464399	-22.910601	53.711601	1	0	183.3000030517578	0	.59049773	108.70084	1	1	15.275001	22.910601	22.464399	0	0	1
48	1	2	2	35.9963	84	135	6.7729998	65.099998	4.2940001	34.799999	1.092	4.4770002	3.573	3	2	1	1	1	1	1	68.396797	108.674	34.344398	77.870697	6.07126	159.73334	0	-28.540899	-16.6355	55.269402	1	0	159.7333374023438	0	.73642534	101.08305	0	7	13.311111	16.6355	28.540899	0	0	1
48	1	2	2	29.136299	85.5	129.5	5.2690001	60.900002	6.8990002	50.099998	1.656	3.191	1.2460001	3	1	1	1	1	1	1	70.022301	134.94099	40.452301	70.826599	5.0381799	179.2	0	-27.1127	-21.352301	53.937199	1	0	179.1999969482422	0	.68891406	103.32547	1	5	14.933333	21.352301	27.1127	0	0	1
48	1	2	2	25.6994	76.5	139	4.4524999	62.68	8.2581997	51.310001	1.4941	2.4906001	1.3453	3	2	1	1	1	1	1	63.7449	131.37	47.628201	69.389702	4.96101	178.43333	0	-26.218901	-19.7288	50.076099	1	0	178.4333343505859	0	.70904976	102.35075	0	6	14.869445	19.7288	26.218901	0	0	1
48	1	1	2	32.456799	86	133.5	5.8829999	58.599998	12.838	71.305	1.4170001	3.684	1.785	3	1	2	1	1	1	1	69.402702	155.334	47.528099	83.477898	5.7529402	175.86667	0	-27.07	-24.7127	57.294998	1	0	175.8666687011719	0	.66289592	104.64251	1	3	14.655556	24.7127	27.07	0	0	1
48	1	2	2	32.424599	76	115	4.1220002	57.099998	3.8440001	37.400002	1.201	2.253	2.1440001	3	1	1	2	1	1	1	51.188301	133.924	65.370499	82.9618	6.0722098	180.33333	0	-18.340401	-17.0746	38.828701	1	0	180.3333282470703	0	.64592761	105.53905	1	0	15.027778	17.0746	18.340401	0	0	1
48	1	1	1	42.830399	76.5	114.5	4.8470001	66.199997	6.2449999	50.299999	.83899999	3.355	1.887	3	2	1	1	1	1	1	61.695301	124.428	47.661598	89.786102	6.4547	160.2	0	-24.397499	-15.2317	48.481602	1	0	160.1999969482422	0	.74886876	100.52734	0	6	13.349999	15.2317	24.397499	0	0	1
48	2	2	1	28.5949	79.5	123	4.9569998	59	10.323	67	1.051	3.227	1.7079999	3	2	1	2	2	2	1	58.147598	165.77299	69.380203	100.093	6.2502599	160.66667	0	-20.0459	-15.8975	43.209599	1	0	160.6666717529297	0	.6674208	113.80161	0	2	13.388889	15.8975	20.0459	0	0	1
48	2	2	1	34.266998	89.5	124	4.6570001	78.699997	13.323	64.599998	1.559	2.5469999	1.936	2	2	1	1	2	1	2	60.662601	96.146698	37.821602	82.6931	6.7989998	173.13333	0	-17.656	-14.3034	41.896999	1	0	173.1333312988281	0	.89027148	101.09344	1	13	14.427777	14.3034	17.656	0	1	1
48	2	2	1	28.7805	89	144	4.9699998	75.699997	5.7420001	48.299999	1.6059999	2.6949999	3.233	3	1	1	1	2	1	1	55.7962	131.00301	57.908199	75.067001	5.5521002	178.93333	0	-20.888599	-17.7283	37.572701	1	0	178.9333343505859	0	.85633481	102.72123	1	3	14.911111	17.7283	20.888599	0	0	1
48	2	2	1	34.380901	80.5	140	5.0767999	71.790001	7.8903999	53.400002	1.289	3.0343001	2.3706	3	1	1	1	2	1	1	52.5821	196.214	93.040703	109.812	6.1315699	158.5	0	-18.988899	-19.117201	34.810699	1	0	158.5	0	.81210411	104.98477	0	7	13.208333	19.117201	18.988899	0	0	1
48	2	2	1	34.840801	97	135.5	4.8439999	62	9.026	74.400002	1.057	2.9979999	3.7060001	3	2	1	2	2	1	1	41.923	168.31599	100.362	124.783	7.10219	170.33333	1	-11.1237	-13.7196	27.5228	1	1	170.3333282470703	0	.70135748	111.50533	2	39	14.194444	13.7196	11.1237	1	1	0
48	2	2	1	29.556801	96.5	154.5	5.2420001	70.800003	6.8639998	48.299999	1.026	3.536	1.727	3	1	1	1	2	1	1	64.4953	127.299	45.197102	107.504	7.4319501	159.23334	0	-21.930201	-16.2845	37.745098	1	0	159.2333374023438	0	.80090499	105.58566	1	7	13.269444	16.2845	21.930201	0	0	1
48	2	1	1	29.273399	82	124.5	3.329	90.199997	7.0489001	50.450001	1.1216	2.0009999	.56900001	1	1	1	1	2	1	2	69.789902	155.668	47.0275	100.755	6.0941501	159.46666	0	-25.278999	-18.7897	56.261501	1	0	159.4666595458984	0	1.0203619	95.582573	2	21	13.288888	18.7897	25.278999	0	0	1
48	2	2	1	25.3515	72.5	109.5	6.3460002	74.099998	4.3740001	31.6	1.261	4.2199998	2.3380001	3	2	1	1	1	1	1	61.695599	119.288	45.692402	68.863998	5.4629402	100.93333	1	-20.751301	-16.326599	36.981899	1	1	100.9333343505859	0	.83823526	103.62709	2	5	8.4111109	16.326599	20.751301	0	0	1
48	2	2	1	31.388901	82	128.5	4.2849998	60.799999	5.836	54.599998	.912	2.8080001	1.1339999	3	3	1	2	2	2	1	51.2827	154.466	75.251701	105.503	6.83746	172.10001	0	-17.931499	-13.9969	40.296101	1	0	172.1000061035156	0	.68778282	112.40463	2	5	14.341667	13.9969	17.931499	0	1	1
48	2	2	2	28.664101	79	133	3.2679999	111.887	7.335	44.200001	1.199	1.6390001	2.0039999	1	1	1	2	2	2	1	58.446899	168.918	70.190697	112.776	6.6931701	153.13333	0	-22.9762	-15.0804	40.054901	1	0	153.1333312988281	0	1.2656901	87.482292	1	6	12.761111	15.0804	22.9762	0	1	1
48	2	2	1	23.1548	72.5	122	2.964	77.099998	3.9519999	52.599998	1.351	1.438	.55800003	3	3	1	2	2	2	2	63.263802	137.645	50.565399	95.6036	6.19347	184.73334	0	-26.9646	-19.5303	42.3638	1	0	184.7333374023438	0	.87217194	101.95047	1	11	15.394444	19.5303	26.9646	0	0	1
49	1	2	1	23.840799	71	120.5	3.2460001	67.300003	6.4130001	60.900002	.88	1.976	.89200002	3	1	1	1	1	1	1	54.542999	121.223	55.104599	59.471901	4.66469	152.60001	0	-22.3501	-17.357901	43.710899	1	0	152.6000061035156	0	.76131225	99.283882	1	8	12.716667	17.357901	22.3501	0	0	1
49	1	2	1	32.653099	80.5	127.5	4.105	61.5	9.1719999	50.599998	.87900001	2.5610001	4.0489998	3	2	1	2	1	1	1	68.558197	137.04401	43.089001	90.1716	5.9198098	152.43333	0	-24.6884	-15.5848	56.094398	1	0	152.4333343505859	0	.69570136	102.27177	0	1	12.702778	15.5848	24.6884	0	0	1
49	1	1	1	44.340199	106.75	181	5.7789998	58.799999	7.6259999	50.900002	1.153	4.0479999	1.499	3	2	1	2	1	1	1	59.472599	144.979	58.756302	81.022598	5.6883998	157.16667	0	-22.6719	-17.570101	46.058701	1	0	157.1666717529297	0	.66515839	103.7936	1	6	13.097222	17.570101	22.6719	0	0	1
49	1	1	1	42.7145	106.75	149.5	6.283	67.199997	7.0209999	49.299999	1.261	4.2880001	1.3430001	3	2	1	2	1	1	1	58.531101	154.119	63.911499	100.478	6.4611101	175.39999	0	-25.315201	-20.628	49.577	1	0	175.3999938964844	0	.76018095	99.332474	1	5	14.616666	20.628	25.315201	0	0	1
49	1	2	1	29.065901	98.5	142	5.6220002	49.900002	11.619	54.009998	1.193	3.358	4.3130002	3	2	1	1	1	1	1	42.696602	216.847	109.989	103.804	5.46416	174.60001	0	-12.5429	-14.4498	39.953201	1	0	174.6000061035156	0	.56447965	109.55209	0	7	14.55	14.4498	12.5429	1	1	1
49	1	1	1	31.523399	78.5	127.5	6.6329999	59.400002	4.895	34.700001	1.622	4.0910001	.70599997	3	1	1	1	1	1	1	52.676998	156.47099	74.046799	73.823502	5.0536399	173.3	0	-18.7486	-18.887199	31.110001	1	0	173.3000030517578	0	.67194569	103.44749	0	0	14.441667	18.887199	18.7486	0	0	0
49	1	2	1	44.341999	94.5	137.5	3.849	73.599998	6.4590001	53.900002	1.073	2.3640001	1.0549999	3	2	1	2	1	1	1	60.2906	126.33	50.164799	72.2985	5.2517099	181.46666	0	-26.034599	-14.9578	55.971199	1	0	181.4666595458984	0	.8325792	96.403526	1	6	15.122222	14.9578	26.034599	0	1	1
49	1	2	1	29.319901	85.5	153	4.6230001	53.099998	8.941	56.060001	1.107	2.76	2.704	3	2	1	1	1	1	1	62.915798	115.382	42.788601	78.115997	6.0187998	154.7	0	-20.4203	-18.025299	48.476101	1	0	154.6999969482422	0	.60067874	107.33457	2	9	12.891666	18.025299	20.4203	0	0	1
49	1	2	2	39.9799	92	147	3.973	61.700001	4.6420002	54.900002	1.189	2.3299999	2.0610001	3	1	1	2	1	1	1	64.935898	161.289	56.554501	93.523399	5.9177999	176.83333	0	-23.9529	-19.391399	47.363602	1	0	176.8333282470703	0	.69796383	102.16259	0	7	14.736111	19.391399	23.9529	0	0	1
49	1	2	1	27.3797	82.5	148.5	4.6197	59.290001	8.4174995	51.799999	1.325	2.6766	1.9444	3	2	1	2	1	1	1	57.028	128.7	55.304798	79.973396	5.7073102	159.76666	0	-22.589701	-22.259001	50.952801	1	0	159.7666625976563	0	.67070138	103.5106	2	4	13.313889	22.259001	22.589701	0	0	1
49	1	1	2	26.601601	106.75	165.5	4.1370001	59.119999	5.849	43.200001	1.3013	2.3866999	1.7388999	1	1	1	2	1	1	1	67.577797	105.929	34.344501	61.412399	5.0696101	159.46666	0	-25.802799	-18.589001	56.023899	1	0	159.4666595458984	0	.66877824	103.60843	0	7	13.288888	18.589001	25.802799	0	0	1
49	2	2	1	30.370899	77	129	4.823	67.800003	5.29	44.200001	.71600002	2.97	4.3130002	3	1	2	1	2	2	1	65.757797	143.856	49.259499	84.225197	5.3857198	175	0	-25.7115	-18.5455	40.306702	1	0	175	0	.76696837	106.729	2	2	14.583333	18.5455	25.7115	0	0	1
49	2	2	2	26.2857	96	133.5	3.5079999	77.599998	5.5009999	48	1.372	1.9630001	.91399997	3	1	1	2	2	2	2	60.025799	155.468	62.146999	95.708702	6.2182899	164.83333	0	-25.518801	-23.089199	50.677299	1	0	164.8333282470703	0	.87782806	100.96822	1	9	13.736111	23.089199	25.518801	0	0	1
49	2	2	1	30.1714	88.5	139	3.9330001	86.599998	7.9260001	47.299999	1.046	2.293	2.9159999	3	2	1	2	2	1	2	54.9123	144.623	65.2071	100.399	6.07938	150.93333	0	-20.452101	-18.054399	38.331902	1	0	150.9333343505859	0	.97963798	96.515709	1	1	12.577778	18.054399	20.452101	0	0	1
49	2	2	2	33.052101	81.5	150.5	5.6560001	71	5.1279998	48.5	1.0930001	3.316	3.97	3	2	1	2	2	2	1	54.357399	197.87399	90.314598	125.057	7.1470499	155.53334	0	-18.7705	-17.0137	41.1334	1	0	155.5333404541016	0	.8031674	104.72507	2	7	12.961112	17.0137	18.7705	0	0	1
49	2	2	1	26.5123	73	125.5	7.4850001	89.900002	5.1960001	32.900002	2.0250001	4.5749998	1.0549999	3	2	1	1	1	1	1	55.009899	203.196	91.418198	119.855	6.41538	157.93333	0	-19.739201	-21.808599	35.429298	1	0	157.9333343505859	0	1.0169684	95.043541	1	0	13.161111	21.808599	19.739201	0	0	1
49	2	2	1	30.3934	91	148.5	3.6029999	77.900002	6	45.700001	.85299999	2.3099999	1.76	3	1	1	2	2	2	1	55.5648	202.39	89.932602	135.478	6.7311101	164.83333	0	-19.0968	-17.416599	37.558899	1	0	164.8333282470703	0	.88122171	100.80822	1	1	13.736111	17.416599	19.0968	0	0	1
49	2	2	1	35.291599	70.5	127.5	4.2470002	111.887	7.6290002	40.900002	.40700001	2.9000001	4.3130002	3	2	1	2	2	2	1	55.152	175.14799	78.550301	113.426	6.5855098	154.89999	0	-20.4006	-16.154301	40.640598	1	0	154.8999938964844	0	1.2656901	86.869919	1	4	12.908333	16.154301	20.4006	0	0	1
49	2	2	2	24.9056	82	132	5.0089998	79	3.7980001	65.699997	1.813	2.8039999	1.133	3	2	1	1	2	1	2	55.087601	179.09801	80.437302	99.6688	5.6291599	179.83333	0	-18.258499	-17.1796	38.967701	1	0	179.8333282470703	0	.89366513	100.22894	2	14	14.986111	17.1796	18.258499	0	0	1
49	2	2	1	44.341999	85	150.5	4.5830002	79.300003	5.8530002	43.799999	.90399998	2.9560001	2.8800001	3	2	1	1	2	1	1	41.923	232.11501	109.989	148.718	7.2584801	177.63333	0	-5.1826601	-5.2354202	10.2226	1	0	177.6333312988281	0	.89705884	100.07291	2	8	14.802777	5.2354202	5.1826601	1	1	0
49	2	1	1	22.9181	67	103.5	5.9530001	70.099998	7.1939998	42.299999	1.273	4.0050001	1.14	3	2	1	1	1	1	1	53.374401	113.747	53.035198	80.884598	6.0474901	154.13333	0	-18.9133	-16.7015	34.361599	1	0	154.1333312988281	0	.79298639	105.2756	0	8	12.844444	16.7015	18.9133	0	0	1
49	2	2	2	27.041599	91	147	6.4860001	66.099998	4.7189999	34.5	1.937	3.993	.77899998	3	1	1	1	1	1	1	59.2006	189.545	77.333298	122.448	6.7334199	178.16667	0	-24.334	-19.5846	44.817299	1	0	178.1666717529297	0	.74773753	107.84873	0	3	14.847222	19.5846	24.334	0	0	1
50	1	1	2	23.3176	80	116.5	4.0700002	61.099998	6.0359998	51.400002	1.0470001	2.4690001	1.974	3	1	2	1	1	1	1	63.7062	99.962502	36.280201	49.519001	4.3218098	160.2	0	-20.5812	-16.726299	43.5956	1	0	160.1999969482422	0	.69117647	101.77413	1	22	13.349999	16.726299	20.5812	0	0	1
50	1	2	1	20.716299	77	124	4.6370001	46.5	9.7340002	77.300003	1.238	3.0139999	.72299999	3	1	1	1	1	1	1	66.730904	138.646	46.126301	72.158302	5.0468602	189.89999	0	-25.1966	-19.2104	59.4492	1	0	189.8999938964844	0	.52601808	111.34045	1	33	15.825	19.2104	25.1966	0	0	1
50	1	2	1	34.647598	74	137	3.9130001	56	5.7389998	43.799999	1.9299999	1.674	1.573	3	2	1	2	1	1	1	63.356701	147.55701	54.069901	70.616302	5.0380101	185.33333	0	-22.917299	-26.631599	50.080898	1	0	185.3333282470703	0	.63348418	104.73483	1	3	15.444444	26.631599	22.917299	0	0	1
50	1	2	1	36.737999	76.5	140	4.1960001	51	5.164	47.599998	1.017	2.5	4.3130002	3	2	1	2	1	1	1	54.902	115.75	52.200802	69.354698	5.4351001	175.46666	0	-22.1959	-17.746901	43.345402	1	0	175.4666595458984	0	.57692307	108.00761	0	7	14.622222	17.746901	22.1959	0	0	1
50	1	2	1	31.5501	76	128	4.4099998	45.299999	13.323	78.699997	1.228	2.612	2.155	3	2	2	2	1	1	1	61.466	131.136	50.532001	86.211403	6.3383298	160.46666	0	-25.309099	-19.805799	51.7099	1	0	160.4666595458984	0	.51244342	112.3023	1	31	13.372222	19.805799	25.309099	0	0	1
50	1	2	2	22.272699	79	129	4.1890001	59.5	6.6399999	76.400002	1.8609999	2.2320001	.43900001	3	1	1	2	1	1	1	53.5714	129.901	60.311298	75.8731	5.3892298	175.63333	0	-21.2897	-17.372999	38.799599	1	0	175.6333312988281	0	.67307693	102.66653	1	3	14.636111	17.372999	21.2897	0	0	1
50	1	2	1	29.6285	81.5	131	3.0710001	57	4.1820002	53.5	1.38	1.563	.59899998	3	2	1	2	1	1	1	69.3302	126.564	38.816799	67.216904	4.89294	183.46666	0	-26.809	-24.894501	51.597698	1	0	183.4666595458984	0	.64479637	104.12671	1	12	15.288888	24.894501	26.809	0	0	1
50	1	2	2	41.047798	79.5	114	6.0219998	65.800003	5.1659999	38.599998	1.467	4.118	1.591	3	2	1	2	1	1	1	63.534901	131.76601	48.048401	77.992104	5.60639	179.60001	0	-25.0506	-19.0774	49.1329	1	0	179.6000061035156	0	.74434394	99.322731	0	3	14.966667	19.0774	25.0506	0	0	1
50	2	2	2	25.8174	84	125.5	4.4749999	95.5	6.8354001	54.599998	1.2309999	2.7290001	1.7690001	3	2	1	2	2	2	1	59.5051	158.31599	64.110001	88.036797	5.6360798	177.73334	0	-22.5033	-19.8451	51.500198	1	0	177.7333374023438	0	1.0803168	92.063118	1	5	14.811111	19.8451	22.5033	0	0	1
50	2	2	1	31.111099	85	139.5	4.7379999	73.5	5.842	25	.958	2.533	3.849	3	3	1	1	1	1	1	58.167801	115.459	48.298801	74.4786	5.5577102	165.33333	0	-16.694099	-15.3967	33.555302	1	0	165.3333282470703	0	.83144796	102.5234	0	7	13.777778	15.3967	16.694099	1	0	0
50	2	2	2	30.4631	90	139.5	6.5640001	86.599998	5.0900002	35.799999	1.1720001	4.3779998	2.9920001	3	1	1	1	1	1	1	51.165798	192.918	94.210197	121.936	6.82095	161.43333	0	-20.1199	-18.0233	44.644402	1	0	161.4333343505859	0	.97963798	95.840096	0	7	13.452778	18.0233	20.1199	0	0	1
50	2	2	1	25.567301	100.5	168.5	7.4850001	66.300003	10.965	60.200001	1.61	4.7420001	4.3130002	3	2	1	1	2	1	1	55.4193	127.08	56.653	74.214302	5.2658801	170.56667	0	-22.3249	-18.239401	42.7038	1	0	170.5666656494141	0	.75000006	106.96089	2	3	14.213889	18.239401	22.3249	0	0	1
50	2	1	2	30.7012	79	123	2.848	86.5	3.5580001	46.119999	.89600003	1.3609999	2.6129999	3	2	1	2	2	2	1	66.576599	161.31799	53.917801	99.749901	6.0394902	151.63333	0	-22.548201	-20.2971	38.536301	1	0	151.6333312988281	0	.9785068	95.88562	1	0	12.636111	20.2971	22.548201	0	0	1
50	2	2	2	33.122101	106.75	181	7.2550001	75.099998	8.3339996	52.799999	1.04	4.7420001	4.3130002	3	1	1	2	1	1	1	61.136299	125.128	48.629501	101.701	7.1632299	176.96666	0	-21.6717	-14.071	46.425499	1	0	176.9666595458984	0	.84954751	101.61997	2	14	14.747222	14.071	21.6717	0	1	1
50	2	2	2	36.159199	95	138.5	6.5300002	51.900002	13.323	74.7425	1.159	4.1230001	3.2490001	3	2	1	2	2	1	1	64.103996	146.77	52.684399	110.813	6.8889999	158.13333	0	-25.112301	-19.4049	56.199902	1	0	158.1333312988281	0	.58710408	118.28599	0	0	13.177777	19.4049	25.112301	0	0	1
50	2	2	1	32.1539	82.5	130	3.3929999	74.800003	6.2270002	45.5	1.123	1.876	1.018	3	2	1	2	2	2	1	66.3255	109.79	36.971199	104.775	7.5264502	171.56667	0	-30.3332	-12.7267	51.291801	1	0	171.5666656494141	0	.84615386	101.78728	1	40	14.297222	12.7267	30.3332	0	1	1
50	2	2	2	29.308001	106.75	181	7.4850001	58.099998	5.3909998	50.200001	1.563	4.7420001	4.3130002	3	2	1	2	1	1	1	49.632702	148.03	74.558601	127.23	7.5749302	163	0	-19.6028	-14.94	42.750401	1	0	163	0	.65723979	112.92516	0	2	13.583333	14.94	19.6028	0	1	1
50	2	2	1	32.0443	97.5	164.5	4.4780002	111.887	6.658	61.599998	1.307	2.625	2.1670001	3	1	1	2	2	2	1	67.828796	154.49001	49.701199	154.569	8.2700005	164.89999	0	-23.174101	-11.3087	46.5807	1	0	164.8999938964844	0	1.2656901	86.261826	0	1	13.741666	11.3087	23.174101	0	1	1
50	2	1	2	23.222	87.5	136.5	5.8520002	96.599998	4.039	44.790001	1.351	3.681	2.1600001	3	3	1	1	1	1	1	62.674999	133.506	49.8311	79.377602	5.2302399	179.96666	0	-22.6201	-16.9555	39.971298	1	0	179.9666595458984	0	1.0927602	91.630798	1	2	14.997222	16.9555	22.6201	0	0	1
50	2	1	1	31.379499	91.5	139.5	3.6070001	111.887	4.2350001	50.790001	.926	2.263	1.087	3	3	1	2	2	2	1	60.136299	128.55	51.244499	116.935	8.0560398	152.03334	0	-22.776899	-12.93	39.470299	1	0	152.0333404541016	0	1.2656901	86.261826	1	5	12.669445	12.93	22.776899	0	1	1
50	2	2	1	25.344	80.5	130.5	3.9590001	69.300003	12.22	54.599998	2.0250001	1.785	.458	3	2	1	1	2	1	2	58.9342	145.04601	59.564499	98.202698	6.4127598	184.7	0	-23.4839	-18.985701	37.995602	1	0	184.6999969482422	0	.78393668	105.03299	0	7	15.391666	18.985701	23.4839	0	0	1
50	2	2	2	37.323299	99	146.5	4.5054002	74.970001	4.7902999	41.099998	.95139998	2.8885	2.5274999	3	2	1	2	1	1	1	58.116402	169.95	71.181198	136.14799	7.6845698	180.7	0	-22.000099	-17.556999	41.408901	1	0	180.6999969482422	0	.84807694	101.69236	2	24	15.058333	17.556999	22.000099	0	0	1
50	2	2	1	29.183901	73.5	113	6.1960001	85.199997	4.5700002	34.700001	1.125	4.1630001	1.318	3	1	1	1	1	1	1	54.867699	208.10201	93.921402	92.834999	5.3150601	181.13333	0	-21.733299	-20.731199	45.5028	1	0	181.1333312988281	0	.96380085	96.484253	0	7	15.094444	20.731199	21.733299	0	0	1
50	2	2	2	33.568001	93	137	4.638	74	4.5669999	44.799999	1.1059999	2.7980001	3.0480001	3	2	1	2	2	2	1	68.1614	108.076	34.409801	89.816704	7.1613102	152.26666	0	-24.75	-16.3696	52.186298	1	0	152.2666625976563	0	.83710408	102.23812	0	7	12.688889	16.3696	24.75	0	0	1
50	2	2	1	36.277401	83.5	122	5.3499999	75.099998	8.8310003	71.300003	1.6440001	3.072	.82099998	3	1	1	1	2	1	2	61.112701	143.832	55.9324	103.854	6.4466801	175.2	0	-22.758101	-14.731	39.588699	1	0	175.1999969482422	0	.84954751	101.61997	1	5	14.599999	14.731	22.758101	0	1	1
50	2	1	1	33.045101	85.5	129	3.358	87.5	6.8800001	50.5	1.126	1.842	1.081	3	2	1	1	2	1	1	58.953201	144.825	59.4459	97.000801	6.49196	164	0	-21.4408	-16.3603	46.0229	1	0	164	0	.98981899	95.433708	1	12	13.666667	16.3603	21.4408	0	0	1
51	1	2	1	21.513901	69	111.5	4.6152	62.560001	5.1252999	33.700001	1.2891999	2.7972	1.4349	3	1	1	1	1	1	1	60.999699	101.498	39.584499	60.488201	4.8523002	167.16667	0	-23.445101	-15.7804	48.5746	1	0	167.1666717529297	0	.70769233	100.27959	1	9	13.930556	15.7804	23.445101	0	0	1
51	1	2	1	22.8883	74	126.5	6.0159998	56.900002	2.5309999	72.5	2.0250001	3.6210001	.55400002	3	2	1	1	1	1	1	66.148903	103.133	34.9118	68.268303	5.7188001	177.26666	0	-29.422899	-21.926001	61.795399	1	0	177.2666625976563	0	.64366519	103.45757	1	4	14.772222	21.926001	29.422899	0	0	1
51	1	2	1	29.121901	97	148	5.4369998	42.400002	11.655	40.099998	1.265	3.5350001	1.543	3	2	1	2	1	1	1	58.2215	119.354	49.864498	62.731098	4.9477701	174.3	0	-24.0877	-20.0648	48.794201	1	0	174.3000030517578	0	.47963804	113.97008	1	34	14.525001	20.0648	24.0877	0	0	1
51	1	2	2	24.756701	85	133.5	4.7160001	68.099998	11.017	61.799999	1.6569999	2.7460001	.634	3	1	1	1	1	1	1	65.825996	132.338	45.225101	69.284599	5.1733499	177.53334	0	-24.2666	-16.187099	54.653599	1	0	177.5333404541016	0	.77036196	97.518906	1	2	14.794445	16.187099	24.2666	0	0	1
51	1	2	2	34.5271	89	137.5	4.3940001	56.400002	11.054	59.799999	1.301	2.6199999	1.056	3	1	1	1	1	1	1	58.567001	195.186	80.871201	81.480301	4.84724	162.83333	0	-21.490801	-19.100901	43.550301	1	0	162.8333282470703	0	.63800907	103.75843	1	6	13.569444	19.100901	21.490801	0	0	1
51	1	2	2	24.7721	92	146.5	4.1259999	44.099998	10.595	68.400002	1.906	2.029	.43200001	3	2	1	2	1	1	1	58.3395	137.83	57.4207	69.788803	4.8473802	175.43333	0	-21.0249	-19.833	46.6502	1	0	175.4333343505859	0	.49886876	112.50555	1	5	14.619445	19.833	21.0249	0	0	1
51	1	2	2	30.421801	81.5	145	3.96	52.900002	7.789	57	1.166	2.214	1.97	3	1	1	1	1	1	1	65.778702	171.655	58.742599	79.938301	4.8628402	170.86667	0	-25.793699	-22.136499	52.5229	1	0	170.8666687011719	0	.59841633	105.96862	0	1	14.238889	22.136499	25.793699	0	0	1
51	1	2	2	30.3307	69	102.5	4.3132	64.059998	7.2293	50	1.1670001	2.5246999	2.0627999	3	2	1	2	1	1	1	64.5037	138.88	49.2971	69.7752	4.8176699	181.3	0	-22.5429	-17.780199	38.652401	1	0	181.3000030517578	0	.72466063	99.500923	0	2	15.108334	17.780199	22.5429	0	0	1
51	1	2	1	38.549099	83	121	5.1440001	73.199997	5.5279999	37.900002	1.355	3.197	1.855	3	1	1	2	1	1	1	58.028198	140.009	58.7644	76.119202	5.3475299	178.43333	0	-23.33	-18.423599	42.757099	1	0	178.4333343505859	0	.82805425	95.229187	1	4	14.869445	18.423599	23.33	0	0	1
51	1	2	1	36.765598	89	135	3.8640001	68.099998	6.0198998	39	1.2058001	2.3529999	1.0650001	3	1	1	2	1	1	1	53.754398	112.472	52.013401	75.318001	5.6813302	162	0	-20.859301	-15.5907	39.4519	1	0	162	0	.77036196	97.518906	2	20	13.5	15.5907	20.859301	0	0	1
51	1	2	2	38.757401	95	138.5	6.1789999	64	5.25	44.700001	1.266	4.0040002	2.273	3	1	1	2	1	1	1	67.207298	141.98399	46.5602	91.5383	6.2133298	182.56667	0	-24.202	-23.9911	52.0354	1	0	182.5666656494141	0	.72398192	99.531601	0	6	15.213889	23.9911	24.202	0	0	1
51	2	2	1	29.676399	91	156.5	6.4650002	56.599998	13.323	80.224998	1.3660001	4.2670002	1.638	3	1	1	2	1	1	1	58.1689	170.17999	71.188202	112.973	6.78228	189.8	0	-19.198299	-17.018299	38.1269	1	0	189.8000030517578	0	.64027148	113.34667	0	4	15.816667	17.018299	19.198299	0	0	1
51	2	2	2	26.3668	70	133.5	3.0320001	78.5	5.382	45.599998	1.1670001	1.497	1.048	3	2	1	2	2	2	1	49.315102	172.99001	87.68	101.631	6.1974702	170.39999	0	-17.4312	-17.5508	38.115601	1	0	170.3999938964844	0	.88800907	99.088875	0	7	14.2	17.5508	17.4312	0	0	1
51	2	1	2	35.766701	96	142	5.3610001	63.799999	7.665	34.299999	1.359	3.223	2.7290001	3	2	1	2	1	2	1	50.148102	183.62601	91.5411	128.91901	7.4376001	153.7	0	-17.389799	-15.7598	37.737	1	0	153.6999969482422	0	.72171944	107.90338	1	16	12.808333	15.7598	17.389799	0	0	1
51	2	1	1	30.330799	86	133.5	4.869	91.199997	9.408	51.5	.91500002	3.1140001	3.3280001	3	2	1	1	1	1	1	58.942001	169.08501	69.423103	112.005	7.0012498	153.5	0	-23.1691	-14.0744	48.877701	1	0	153.5	0	1.0316741	93.166222	2	1	12.791667	14.0744	23.1691	0	1	1
51	2	2	2	30.0263	71	123	3.5510001	86.599998	5.7490001	50.200001	.88099998	2.273	.80599999	3	1	2	1	2	1	1	52.892101	128.099	60.3447	73.875504	5.33078	154.76666	0	-19.384199	-16.7293	34.4501	1	0	154.7666625976563	0	.97963798	95.169212	1	7	12.897222	16.7293	19.384199	0	0	1
51	2	2	1	23.2558	86	141	6.3210001	88.900002	6.3790002	45.34	1.217	4.4549999	1.033	3	2	1	1	1	1	1	54.005699	151.229	69.556602	91.503304	5.8153601	174.93333	0	-17.981899	-19.936001	35.412998	1	0	174.9333343505859	0	1.0056561	94.149437	1	4	14.577778	19.936001	17.981899	0	0	1
51	2	2	2	25.961201	80.5	124.5	5.4070001	68.5	4.5440001	38.799999	1.0779999	3.4059999	2.2479999	3	2	1	2	1	1	1	61.007999	170.854	66.619499	101.631	5.8899798	174.96666	0	-22.115801	-19.7787	36.217701	1	0	174.9666595458984	0	.77488691	104.79668	1	7	14.580555	19.7787	22.115801	0	0	1
51	2	2	1	31.1003	80.5	130	4.0760002	78.699997	8.4060001	51.66	.82499999	2.4100001	3.4230001	3	2	1	1	1	1	1	58.070999	138.52	58.080002	83.454002	5.8096299	177.39999	0	-24.876101	-17.909201	45.855	1	0	177.3999938964844	0	.89027148	98.985306	2	6	14.783333	17.909201	24.876101	0	0	1
51	2	2	1	26.0292	93	129.5	4.882	58.200001	4.7649999	60.900002	.96399999	3.1689999	2.0569999	3	2	1	1	2	1	1	54.320202	178.569	81.569801	110.05	6.64783	182.23334	0	-21.647499	-19.819599	46.205002	1	0	182.2333374023438	0	.65837103	112.05545	2	7	15.186111	19.819599	21.647499	0	0	1
51	2	2	1	34.112499	71.5	112	4.8752999	70.099998	8.4235001	54.352501	1.149	2.971	2.6547	3	1	1	1	1	1	1	50.012402	154.713	77.337402	111.1	7.17413	201.76666	0	-16.6563	-15.0876	31.6465	1	0	201.7666625976563	0	.79298639	103.80691	0	7	16.813889	15.0876	16.6563	1	1	0
51	2	2	1	26.6297	80.5	147	7.0089998	79.099998	4.9239998	33	1.186	4.7420001	1.682	3	1	1	2	1	1	1	55.381699	152.116	67.871399	92.886902	6.0353999	173.03334	0	-21.5329	-16.2208	45.560501	1	0	173.0333404541016	0	.89479637	98.779266	1	7	14.419445	16.2208	21.5329	0	0	1
51	2	2	1	31.4568	93.5	161.5	6.072	82.199997	5.223	39.799999	1.378	3.803	2.6429999	3	2	1	2	1	1	1	56.1325	173.077	75.924599	115.795	6.5425901	159.26666	0	-21.436199	-17.9923	42.627201	1	0	159.2666625976563	0	.92986423	97.230835	1	6	13.272222	17.9923	21.436199	0	0	1
51	2	2	2	20.941601	70.5	119.5	4.329	70.400002	9.835	52.599998	1.003	2.888	.43000001	3	1	1	1	1	1	2	55.2318	156.936	70.2575	124.621	7.7607899	163.16667	0	-19.9415	-17.914801	40.727402	1	0	163.1666717529297	0	.7963801	103.62486	0	1	13.597222	17.914801	19.9415	0	0	1
51	2	2	1	42.2188	77	118	5.3969998	85.099998	13.323	75.800003	1.2927999	3.2945001	2.6694	3	2	2	1	2	2	1	55.050201	168.198	75.604797	120.416	7.01126	176.26666	0	-19.795099	-18.8241	39.922501	1	0	176.2666625976563	0	.96266967	95.855118	0	7	14.688889	18.8241	19.795099	0	0	1
51	2	2	1	29.397499	93.5	134	4.1240001	65.699997	6.9289999	62	.89700001	2.5639999	3.247	3	2	1	1	2	1	1	48.257801	180.98801	93.647102	123.143	6.9797201	180.13333	0	-15.0327	-13.5131	35.3745	1	0	180.1333312988281	0	.74321264	106.60976	0	7	15.011111	13.5131	15.0327	1	1	1
51	2	2	1	30.260099	78	137	3.6600001	79.800003	9.8290005	62.5	.98199999	2.1229999	2.207	3	2	2	2	2	2	2	41.923	142.084	105.269	93.115402	6.7144399	151.8	0	-8.2220001	-5.8217301	15.4689	1	0	151.8000030517578	0	.90271497	98.422218	1	9	12.650001	5.8217301	8.2220001	1	1	0
51	2	2	2	22.152399	74	129	5.0640001	77.699997	5.1160002	38	1.852	2.823	1.766	3	2	1	1	2	1	1	57.748199	160.674	67.887802	84.038597	5.3922	184.73334	0	-24.2307	-18.988701	49.077301	1	0	184.7333374023438	0	.87895924	99.506927	2	4	15.394444	18.988701	24.2307	0	0	1
51	2	1	1	32.374901	81	125.5	3.605	78.400002	6.0760002	60.5	.82999998	2.119	3.033	1	2	1	2	2	2	1	57.845901	120.568	50.824402	90.853302	6.5574198	173.66667	0	-21.8734	-14.25	41.4245	1	0	173.6666717529297	0	.88687783	99.1408	1	0	14.472222	14.25	21.8734	0	1	1
51	2	2	1	34.012299	72	121	3.9100001	92.800003	7.0190001	46.599998	.81199998	2.5050001	1.7819999	3	2	1	2	2	1	1	56.762299	153.17101	66.227798	120.746	7.58145	152.46666	0	-20.3097	-18.0569	39.6213	1	0	152.4666595458984	0	1.0497738	92.50264	1	13	12.705555	18.0569	20.3097	0	0	1
51	2	2	1	31.091299	77.5	124.5	4.0840001	73.599998	13.323	73.900002	.93699998	2.4779999	2.5829999	3	2	1	2	2	1	1	48.783199	140.70799	72.0662	100.435	6.3795199	174.63333	0	-19.306601	-19.009899	33.079102	1	0	174.6333312988281	0	.8325792	101.74886	1	14	14.552777	19.009899	19.306601	0	0	0
51	2	2	2	24.7391	80.5	140.5	4.947	68.5	6.756	52.599998	1.286	3.0580001	2.6110001	3	2	1	2	2	2	1	50.728298	158.104	77.900703	88.4543	5.5796199	177.96666	0	-17.7719	-14.9819	36.41	1	0	177.9666595458984	0	.77488691	104.79668	0	1	14.830555	14.9819	17.7719	0	1	1
51	2	1	1	25.280899	83	153.5	5.5640001	82.900002	11.334	44.099998	.85900003	3.539	4.0739999	3	2	1	1	1	1	1	65.9123	119.454	40.719299	94.622299	6.7519302	152.46666	0	-27.780701	-15.3368	49.6576	1	0	152.4666595458984	0	.93778282	96.892555	0	1	12.705555	15.3368	27.780701	0	0	1
51	2	2	1	32.657501	82	134.5	5.6799998	64.099998	7.6550002	51.400002	1.14	3.4660001	4.3130002	3	1	1	1	2	1	1	54.730499	186.47701	84.417297	141.767	7.6624398	151.2	0	-20.760201	-16.184799	40.281898	1	0	151.1999969482422	0	.72511309	107.69553	0	1	12.599999	16.184799	20.760201	0	0	1
51	2	2	1	27.371201	95.5	152	5.3709998	63.799999	8.5699997	60.32	1.488	3.0869999	2.5829999	3	2	1	2	2	2	2	41.923	232.11501	109.989	142.354	6.8396902	179.16667	0	-11.7023	-12.5018	34.821301	1	0	179.1666717529297	0	.72171944	107.90338	1	3	14.930556	12.5018	11.7023	1	1	1
51	2	2	1	26.2031	80	135.5	2.619	74.599998	6.8530002	49.799999	.824	1.368	1.251	3	2	1	1	2	1	2	51.821999	163.772	78.901802	126.635	7.4292002	151.76666	0	-19.8848	-13.3006	31.0949	1	0	151.7666625976563	0	.84389138	101.18606	1	3	12.647222	13.3006	19.8848	0	1	0
51	2	2	2	32.219501	74	119.5	4.6409998	84.300003	5.4629998	45.299999	.98100001	2.826	3.1199999	3	2	2	2	2	2	1	62.524899	180.60001	67.68	117.138	6.6585398	155.73334	0	-25.6371	-16.2243	55.666	1	0	155.7333374023438	0	.95361996	96.227943	2	7	12.977778	16.2243	25.6371	0	0	1
52	1	2	1	37.734402	87.5	146.5	5.7579999	63.200001	6.329	56	.97500002	3.8859999	2.677	3	2	1	1	1	1	1	53.148701	133.271	62.439098	83.430298	6.1778002	173.60001	0	-17.1544	-19.2083	44.5424	1	0	173.6000061035156	0	.71493214	99.244751	2	7	14.466667	19.2083	17.1544	0	0	1
52	1	1	1	44.341999	86.5	138	4.967	77.5	6.4383998	54.099998	.9569	3.378	1.874	3	2	1	2	1	1	1	70.4739	113.38	33.476601	88.804802	6.2674398	188.23334	0	-29.1665	-20.2229	53.665001	1	0	188.2333374023438	0	.87669683	92.803253	0	3	15.686111	20.2229	29.1665	0	0	1
52	1	2	1	21.523399	84	128	6.0910001	59.099998	13.323	64.080002	1.5190001	4.2049999	.59200001	3	1	1	2	1	1	1	63.238602	117.485	43.189201	54.810902	4.3758302	171.43333	0	-21.5082	-19.793501	46.042301	1	0	171.4333343505859	0	.66855204	101.45914	1	2	14.286111	19.793501	21.5082	0	0	1
52	1	2	1	35.379601	72.5	119	4.5250001	53.900002	6.4759998	56.900002	1.091	2.8759999	2.28	3	2	1	1	1	1	1	69.425797	124.74	38.1381	65.528297	4.7751799	185.16667	0	-27.046	-18.366899	47.598598	1	0	185.1666717529297	0	.60972852	104.58051	0	7	15.430556	18.366899	27.046	0	0	1
52	1	1	2	27.3647	77	138	6.1620002	62	5.1259999	42	1.536	3.9590001	1.175	3	1	1	1	1	1	1	58.915699	115.662	47.518902	70.103996	5.2028599	177.2	0	-24.496799	-18.315901	33.816101	1	0	177.1999969482422	0	.70135748	99.872658	1	31	14.766666	18.315901	24.496799	0	0	0
52	1	2	2	20.5625	76.5	139	5.717	49.900002	13.323	57.200001	2.0250001	2.75	1.09	3	1	1	2	1	1	1	55.5061	134.87399	60.010899	65.779999	4.7818499	156.3	0	-20.4163	-14.8679	43.2057	1	0	156.3000030517578	0	.56447965	107.26756	0	7	13.025001	14.8679	20.4163	0	1	1
52	1	2	1	27.8451	69.5	126.5	4.5609999	64.099998	7.1465001	48.700001	1.1801	2.753	1.743	3	3	1	1	1	1	1	59.0882	166.916	68.2883	93.816299	5.5261798	158.96666	0	-19.272301	-15.4402	35.7701	1	0	158.9666595458984	0	.72511309	98.784126	0	7	13.247222	15.4402	19.272301	0	0	1
52	1	2	2	22.434999	75.5	128	4.2470002	58.599998	13.323	76.699997	2.0090001	2.0380001	.84899998	3	1	1	1	1	1	1	63.288601	134.37399	49.330399	80.674301	5.6750598	152.06667	0	-25.695299	-20.2803	57.614601	1	0	152.0666656494141	0	.66289592	101.74314	0	7	12.672222	20.2803	25.695299	0	0	1
52	1	2	1	33.479198	87	120.5	4.059	55.5	6.618	43	1.087	2.4330001	1.816	3	2	1	2	1	1	1	47.869598	130.035	67.787598	68.653801	4.8361001	180.89999	0	-19.633499	-21.170799	43.671398	1	0	180.8999938964844	0	.62782806	103.57885	1	10	15.075	21.170799	19.633499	0	0	1
52	1	2	1	26.237801	67.5	117	5.7740002	58	6.5467	43.73	1.6029	3.625	1.253	3	2	1	1	1	1	1	58.689201	126.23	52.146702	79.3899	5.9737501	160.2	0	-23.888399	-21.6357	51.0452	1	0	160.1999969482422	0	.65610862	102.08823	1	9	13.349999	21.6357	23.888399	0	0	1
52	2	2	1	27.588499	83.5	138	4.4860001	84.300003	10.114	47.900002	1.492	2.6659999	.75700003	3	1	1	2	2	2	2	62.918999	145.658	54.0116	85.014801	5.25915	151.43333	0	-20.8139	-18.2677	45.220299	1	0	151.4333343505859	0	.95361996	95.554344	0	10	12.619445	18.2677	20.8139	0	0	1
52	2	2	1	26.687799	75	142	6.8909998	102.2	9.3309002	63.299999	1.7074	4.434	1.582	3	1	1	2	2	2	2	60.869598	131.44501	51.435101	103.425	6.8669	168.16667	0	-21.7012	-17.0886	46.5186	1	0	168.1666717529297	0	1.1561086	88.283852	1	4	14.013889	17.0886	21.7012	0	0	1
52	2	2	2	34.741501	89	138.5	5.9159999	63.099998	13.323	61.200001	.99400002	3.845	3.1689999	3	1	1	2	1	1	1	46.981602	165.245	87.610397	105.86	6.5412798	163.7	0	-13.0738	-22.9041	32.542599	1	0	163.6999969482422	0	.71380091	107.635	2	1	13.641666	22.9041	13.0738	1	0	0
52	2	2	2	35.3629	78.5	136	5.1529999	73.400002	4.8569999	37.200001	1.102	3.2479999	2.677	3	2	1	2	1	2	1	64.878899	138.618	48.684299	84.789803	6.24931	154.76666	0	-24.284201	-20.099501	59.008801	1	0	154.7666625976563	0	.83031678	101.14967	0	5	12.897222	20.099501	24.284201	0	0	1
52	2	2	2	33.323799	76	137.5	4.4650002	106.5	6.8839998	42.299999	1.375	2.599	1.217	3	1	1	2	2	2	1	68.893997	170.42799	53.013302	150.649	8.2282696	166.56667	0	-27.3993	-19.569401	52.9767	1	0	166.5666656494141	0	1.2047511	86.801033	1	3	13.880555	19.569401	27.3993	0	0	1
52	2	2	1	27.9837	72	133.5	3.1949999	74	8.1379004	52.799999	.85799998	1.766	3.23	3	3	1	2	2	2	1	64.563499	154.466	54.7374	100.475	6.6082001	164.33333	0	-25.776199	-20.7304	53.987301	1	0	164.3333282470703	0	.83710408	100.8118	1	2	13.694444	20.7304	25.776199	0	0	1
52	2	2	2	23.5989	66.5	116.5	4.3850002	81	13.323	51.900002	1.28	2.7130001	.57499999	3	1	1	1	1	1	2	54.732101	153.487	69.480499	95.905701	6.3973999	163.86667	0	-19.902399	-17.313299	43.805302	1	0	163.8666687011719	0	.91628957	97.135559	2	6	13.655556	17.313299	19.902399	0	0	1
52	2	2	2	29.4126	89.5	141	6.4889998	65.400002	5.8649998	54.799999	1.115	4.099	3.9760001	3	1	1	2	1	2	1	41.923	232.11501	109.989	148.522	7.3700399	173.76666	0	-13.3288	-14.8037	33.061401	1	0	173.7666625976563	0	.73981905	106.06281	2	7	14.480556	14.8037	13.3288	1	1	0
52	2	1	1	26.077101	83	135	7.0029998	91.900002	4.7119999	60.5	1.2970001	4.7420001	1.466	3	1	1	2	1	1	1	59.181599	130.502	53.268902	89.225304	6.1739602	152.03334	0	-25.046801	-19.9776	45.118801	1	0	152.0333404541016	0	1.0395927	92.223778	2	5	12.669445	19.9776	25.046801	0	0	1
52	2	1	2	29.3113	103	146.5	6.1609998	76.5	4.8790002	39.5	1.1160001	3.8940001	3.1670001	3	1	1	2	1	1	1	63.260502	141.82899	52.107399	94.992401	6.0929399	171.5	0	-21.162001	-16.436399	46.703701	1	0	171.5	0	.86538464	99.444489	1	2	14.291667	16.436399	21.162001	0	0	1
52	2	2	1	25.321699	103	159	4.3449998	76.599998	4.9819999	38.400002	1.424	2.572	1.179	3	2	1	1	2	1	1	55.608501	175.25999	77.800598	113.512	6.7739902	173.89999	0	-22.187799	-16.0177	44.391399	1	0	173.8999938964844	0	.86651582	99.391113	1	40	14.491666	16.0177	22.187799	0	0	1
52	2	2	1	39.276699	90	146	3.5480001	70.900002	7.6652002	48.400002	.95770001	2.1689999	1.887	3	2	1	2	2	2	1	54.3918	200.748	91.557602	129.04601	6.5213499	158.39999	0	-17.591299	-14.94	38.109798	1	0	158.3999938964844	0	.80203623	102.60062	1	3	13.2	14.94	17.591299	0	1	1
52	2	1	1	32.583302	87.5	138.5	3.4430001	62.299999	8.9927998	59	.75059998	1.9119999	4.3130002	3	2	1	2	2	2	2	49.8018	114.233	57.342899	119.469	8.2700005	161.39999	0	-17.197001	-14.6227	26.6399	1	0	161.3999938964844	0	.70475113	108.20093	1	20	13.45	14.6227	17.197001	0	1	0
53	1	2	1	28.316401	97.5	152.5	5.0300002	73.699997	5.888	45	1.6339999	2.8540001	1.722	3	1	1	2	1	1	1	56.942799	114.415	49.263699	70.476097	5.6319699	168.10001	0	-20.3559	-21.1492	52.097801	1	0	168.1000061035156	0	.83371037	93.690575	1	1	14.008334	21.1492	20.3559	0	0	1
53	1	2	1	34.0387	88	121	4.3969998	69	4.7340002	60.299999	1.1390001	2.6700001	2.497	3	1	1	2	1	1	1	58.661999	128.825	53.253601	110.356	6.9356399	163.8	0	-19.9471	-17.7593	45.228802	1	0	163.8000030517578	0	.78054297	95.743958	1	0	13.650001	17.7593	19.9471	0	0	1
53	1	2	2	25.366199	75	114	3.7190001	49.799999	5.0840001	52.200001	1.391	2.0150001	.98699999	3	1	1	1	1	1	1	63.198601	116.451	42.8554	64.763702	4.8722401	179.96666	0	-21.373199	-15.2126	38.470699	1	0	179.9666595458984	0	.56334841	106.58701	0	7	14.997222	15.2126	21.373199	0	0	1
53	1	2	1	25.517799	90.5	156.5	7.4850001	70.599998	4.21	34.700001	1.669	4.7420001	1.451	2	3	1	2	1	1	1	65.397697	107.839	37.314899	70.335899	5.64013	172.76666	0	-22.855	-17.7066	54.240101	1	0	172.7666625976563	0	.79864252	95.024582	1	5	14.397222	17.7066	22.855	0	0	1
53	1	2	2	31.896601	58.5	104.5	3.5539999	59.900002	5.592	38.099998	1.29	1.908	.85100001	3	1	1	1	1	1	1	61.103901	150.63901	58.592602	104.93	6.7620902	152.13333	0	-23.1187	-18.165001	48.383598	1	0	152.1333312988281	0	.67760181	100.30424	0	2	12.677777	18.165001	23.1187	0	0	1
53	1	2	1	37.127998	90	142	4.9899998	56.889999	9.2621002	78	1.311	2.9574001	1.6454999	3	3	1	2	1	1	1	59.177299	199.14301	81.295303	105.976	5.9411702	175.63333	0	-24.3668	-21.298201	54.485298	1	0	175.6333312988281	0	.64355201	102.02013	1	20	14.636111	21.298201	24.3668	0	0	1
53	1	2	2	35.055901	73	112.5	7.4749999	63.900002	4.796	42.299999	1.2180001	4.7420001	1.518	3	3	1	1	1	1	1	65.063103	137.881	48.171299	83.196098	6.07933	180.43333	0	-22.372101	-17.3969	55.9533	1	0	180.4333343505859	0	.72285068	98.193542	0	7	15.036111	17.3969	22.372101	0	0	1
53	1	2	1	24.613199	79.5	137.5	5.4790001	63.400002	4.4720001	30.200001	1.4400001	3.4560001	.96600002	3	2	1	2	1	1	1	61.4534	120.789	46.5602	73.489998	5.4232402	159.53334	0	-26.985201	-20.918501	41.790401	1	0	159.5333404541016	0	.71719462	98.447647	0	2	13.294445	20.918501	26.985201	0	0	1
53	1	1	2	39.1203	85.5	129.5	5.072	64.900002	13.323	80.224998	1.798	2.6919999	2.0369999	3	1	1	2	1	1	1	54.0769	134.261	61.656898	105.26	7.1353998	153.39999	0	-19.712799	-15.6547	32.115101	1	0	153.3999938964844	0	.73416293	97.693169	0	7	12.783333	15.6547	19.712799	0	0	0
53	1	2	1	24.428801	79	132	5.9190001	76.099998	5.3270001	33.900002	1.6849999	3.4809999	1.1900001	2	1	1	1	1	1	1	64.279503	115.583	41.286701	60.908699	4.6697502	167.39999	0	-19.769199	-18.1175	39.6506	1	0	167.3999938964844	0	.86085969	92.707993	0	7	13.95	18.1175	19.769199	0	0	1
53	1	2	1	44.341999	89	126	5.085	60.200001	5.803	43.099998	1.147	3.289	1.858	2	1	1	2	1	1	1	68.636002	136.162	42.705898	82.264	6.1282401	152.2	0	-27.329201	-21.318501	55.0532	1	0	152.1999969482422	0	.68099546	100.13951	2	4	12.683333	21.318501	27.329201	0	0	1
53	2	1	1	31.9713	76.5	136.5	4.4770002	86.800003	4.9499998	44.599998	1.092	2.697	2.1989999	2	2	2	2	1	2	1	62.2911	164.284	61.949799	116.87	7.0563598	189.8	0	-19.9909	-16.887501	45.4897	1	0	189.8000030517578	0	.98190051	93.752579	1	12	15.816667	16.887501	19.9909	0	0	1
53	2	2	1	32.753799	79	113	5.027	66.400002	5.48	67.599998	1.059	2.6470001	4.3130002	3	3	1	1	2	1	1	64.525803	145.601	51.651001	100.361	6.29919	167.03334	0	-21.9177	-15.0415	45.1646	1	0	167.0333404541016	0	.75113124	104.66555	2	8	13.919445	15.0415	21.9177	0	1	1
53	2	2	2	28.847401	106.75	179	5.6100001	71	5.6929998	68.900002	1.37	3.4289999	2.421	3	2	1	2	2	2	1	48.6306	149.894	76.999496	116.596	7.1558199	101.66666	1	-14.5921	-12.944	26.991699	1	1	101.6666641235352	0	.8031674	101.82342	0	2	8.4722223	12.944	14.5921	1	1	0
53	2	2	1	27.527201	73.5	128.5	5.5539999	77.599998	4.645	30.200001	1.14	3.763	1.125	3	2	1	1	1	1	1	55.965099	191.08	84.142097	113.231	6.5557599	153.60001	0	-17.7614	-16.9578	40.076099	1	0	153.6000061035156	0	.87782806	98.170647	1	15	12.8	16.9578	17.7614	0	0	1
53	2	2	1	25.517799	66.5	132	4.6459999	70.900002	13.323	66.300003	1.817	2.398	.616	3	2	1	1	2	1	2	64.590103	113.58	40.2187	57.299099	4.6305599	171.86667	0	-21.8641	-19.1141	47.881199	1	0	171.8666687011719	0	.80203623	101.88242	2	32	14.322223	19.1141	21.8641	0	0	1
53	2	2	2	30.7335	83.5	139.5	3.431	81.599998	10.228	52.299999	1.122	2.006	1.476	3	2	1	1	1	1	1	54.398399	169.21899	77.166397	87.297897	5.7782402	165.73334	0	-19.473	-17.258699	41.834202	1	0	165.7333374023438	0	.92307693	96.163483	0	7	13.811111	17.258699	19.473	0	0	1
53	2	2	1	32.129601	83	133	6.4330001	84	7.9790001	68.5	.98299998	4.4780002	4.3130002	3	1	1	1	1	1	1	58.920799	115.049	47.261101	85.300301	6.20087	164.5	0	-21.7516	-16.822001	49.6171	1	0	164.5	0	.95022625	95.024597	0	6	13.708333	16.822001	21.7516	0	0	1
53	2	2	2	28.3983	81.5	139.5	3.4230001	90	5.9959998	41	.81199998	2.187	2.0699999	3	3	1	2	2	2	1	62.811401	131.30299	48.8298	101.211	6.86871	158.06667	0	-23.976	-19.503401	58.1096	1	0	158.0666656494141	0	1.0180995	92.36792	2	43	13.172222	19.503401	23.976	0	0	1
53	2	1	1	36.5121	93	123	5.1680002	97.400002	6.8709998	46.700001	.954	3.375	3.23	3	2	1	1	1	1	1	57.4813	127.064	54.025902	82.290398	6.2142	165.13333	0	-21.6465	-15.2248	38.987801	1	0	165.1333312988281	0	1.10181	89.416382	1	2	13.761111	15.2248	21.6465	0	0	1
53	2	1	2	23.979401	79.5	118	4.553	88	9.5190001	60.400002	1.557	2.7119999	.84200001	3	2	1	1	1	1	1	56.575199	127.665	55.438301	91.328102	6.4226999	179.2	0	-23.869101	-15.614	37.5009	1	0	179.1999969482422	0	.99547511	93.225014	1	7	14.933333	15.614	23.869101	0	0	1
53	2	1	1	21.4711	77	130.5	3.457	69	4.0710001	34.599998	1.416	1.827	.64899999	3	1	1	1	2	1	1	54.165199	96.558197	44.257198	59.2967	5.5033898	177.46666	0	-18.0408	-16.5562	37.201	1	0	177.4666595458984	0	.78054297	103.02625	0	2	14.788888	16.5562	18.0408	0	0	1
53	2	2	1	29.982401	74.5	140.5	3.8380001	74.900002	12.503	71.099998	.77100003	2.283	3.0550001	3	1	1	1	1	1	2	70.654404	186.30901	54.673599	108.494	6.0945201	173.2	0	-28.555099	-19.414301	48.6138	1	0	173.1999969482422	0	.84728509	99.60997	1	8	14.433333	19.414301	28.555099	0	0	1
53	2	2	2	29.8008	81	132	5.5100002	76.699997	6.0619998	66.699997	1.362	3.309	3.023	3	2	1	1	2	2	2	49.412601	185.653	93.917198	124.457	6.86588	178.93333	0	-17.016399	-14.8724	33.0215	1	0	178.9333343505859	0	.86764705	98.642471	1	8	14.911111	14.8724	17.016399	1	1	0
53	2	2	1	26.765499	93	139	4.1149998	89.699997	5.777	43	1.135	2.5639999	1.75	3	2	1	2	2	2	1	58.314201	203.92999	85.009903	116.841	6.2657599	152.3	0	-18.661301	-17.329	36.061001	1	0	152.3000030517578	0	1.0147059	92.494759	1	1	12.691667	17.329	18.661301	0	0	1
53	2	2	2	23.695801	73	128.5	5.2129998	71.260002	8.7451	53.022499	1.355	3.1982	1.733	3	3	1	1	1	1	1	60.3284	126.03	49.998001	86.632004	6.0756502	201.66667	0	-23.848101	-18.8081	40.346298	1	0	201.6666717529297	0	.80610859	101.67056	0	0	16.805555	18.8081	23.848101	0	0	1
53	2	2	1	26.6728	83	142.5	3.3829999	83.199997	6.6810002	57.400002	1.056	1.929	1.005	3	3	1	1	2	1	1	43.392502	170.98801	96.791801	99.738899	5.99544	110.8	1	-14.2913	-11.1064	28.596001	1	1	110.8000030517578	0	.94117641	95.399071	2	13	9.2333336	11.1064	14.2913	1	1	0
53	2	1	1	24.168501	77	135	3.9860001	87.699997	5.652	43.200001	1.2589999	2.3829999	1.035	3	2	1	2	1	2	1	46.898201	127.098	67.491096	94.870399	6.5457001	163.73334	0	-15.4717	-16.4832	31.959999	1	0	163.7333374023438	0	.9920814	93.355949	1	4	13.644444	16.4832	15.4717	1	0	0
53	2	2	2	24.0186	78	129	6.2709999	78.300003	6.3150001	46.869999	1.442	3.987	2.7130001	3	2	1	1	1	1	1	57.997799	150.02699	63.014801	92.484497	6.4844699	155.60001	0	-23.481501	-18.259399	57.037201	1	0	155.6000061035156	0	.88574666	97.808983	1	18	12.966667	18.259399	23.481501	0	0	1
53	2	2	2	31.2171	91.5	143	3.95	85.099998	5.9720001	46.099998	.73799998	2.382	4.3130002	3	2	1	2	2	2	1	62.048901	161.99899	61.4804	107.934	6.33851	186.83333	0	-22.3528	-16.9021	39.5382	1	0	186.8333282470703	0	.96266967	94.517838	2	5	15.569444	16.9021	22.3528	0	0	1
54	1	2	1	40.624298	84	149.5	3.9419999	71.599998	4.0879998	34.400002	1.597	2.2379999	.98000002	2	1	1	2	1	1	1	64.563004	112.646	39.918301	67.111801	5.7784801	178.66667	0	-22.003799	-20.4767	49.330299	1	0	178.6666717529297	0	.80995476	93.923782	1	3	14.888889	20.4767	22.003799	0	0	1
54	1	1	1	29.519501	89	137	6.8930001	41.599998	4.2610002	42.799999	1.293	4.4689999	2.1300001	1	1	1	2	1	1	1	64.0737	97.8265	35.145401	65.850098	5.5181599	168.10001	0	-25.2131	-23.251801	62.8297	1	0	168.1000061035156	0	.47058821	112.29496	1	0	14.008334	23.251801	25.2131	0	0	1
54	1	1	1	37.519299	81	132	5.23	52.799999	8.375	43.700001	1.257	3.2179999	2.9230001	3	2	1	1	1	1	1	61.014999	88.781403	34.611401	54.285198	5.20474	163.10001	0	-20.912201	-21.445299	45.547298	1	0	163.1000061035156	0	.59728503	103.82344	1	2	13.591667	21.445299	20.912201	0	0	1
54	1	1	1	22.443199	67.5	115.5	3.7149999	55.400002	5.3870001	36	1.726	1.791	.52899998	3	2	1	1	1	1	1	67.542603	119.388	38.750099	67.216904	5.3123698	167.03334	0	-21.487801	-18.547001	45.1632	1	0	167.0333404541016	0	.62669683	102.19444	0	4	13.919445	18.547001	21.487801	0	0	1
54	1	2	2	27.4713	71	115.5	3.8559999	54.599998	8.1750002	35.299999	1.052	2.3670001	1.502	3	1	1	2	1	1	1	52.203899	125.696	60.077702	63.607201	4.9008398	184.56667	0	-19.7101	-18.294201	42.292301	1	0	184.5666656494141	0	.61764705	102.68466	2	11	15.380555	18.294201	19.7101	0	0	1
54	1	1	1	21.7768	68.5	125.5	4.6160002	53.799999	4.967	43.299999	1.745	2.3840001	1.191	3	1	1	1	1	1	1	64.696899	86.979103	30.7064	49.7994	4.6415501	170.86667	0	-28.783501	-22.0425	47.4072	1	0	170.8666687011719	0	.60859728	103.18453	0	11	14.238889	22.0425	28.783501	0	0	1
54	1	2	2	37.775101	80	137.5	5.4879999	63.5	7.2839999	59.5	1.304	3.3829999	3.2809999	3	1	1	2	1	1	1	55.968201	138.412	60.9454	85.370399	5.8625002	151.89999	0	-21.039101	-15.4175	44.0168	1	0	151.8999938964844	0	.71832579	97.70784	0	7	12.658333	15.4175	21.039101	0	0	1
54	1	2	2	19.888201	74	131.5	4.5198998	62.049999	5.7231002	32	1.6494	2.4837	1.4354	3	1	1	1	1	1	1	61.3573	96.391296	37.2481	55.056198	4.6837702	162.23334	0	-24.3585	-20.132799	55.577301	1	0	162.2333374023438	0	.70192307	98.453217	0	14	13.519444	20.132799	24.3585	0	0	1
54	1	2	1	27.5802	77	138.5	3.681	58.799999	6.993	64.5	1.403	1.9170001	1.41	3	1	1	1	1	1	1	66.4655	131.927	44.2411	66.335701	5.1054502	172.43333	0	-27.8486	-26.242001	55.679298	1	0	172.4333343505859	0	.66515839	100.21133	0	3	14.369445	26.242001	27.8486	0	0	1
54	1	2	1	26.832701	82	124	5.322	68	13.137	54.900002	1.925	2.9119999	1.477	3	2	1	2	1	1	1	52.6329	131.203	62.146999	83.653099	5.8975301	185.60001	0	-20.7421	-15.0807	43.030998	1	0	185.6000061035156	0	.76923078	95.531487	1	20	15.466667	15.0807	20.7421	0	1	1
54	1	2	2	33.329102	94	142.5	5.9970002	68.5	5.4949999	44.700001	.77399999	4.1539998	2.9809999	2	2	1	1	1	1	1	57.087002	150.448	64.5616	94.832802	6.3060498	167.03334	0	-19.029499	-16.936199	42.394699	1	0	167.0333404541016	0	.77488691	95.301506	1	1	13.919445	16.936199	19.029499	0	0	1
54	1	2	2	28.6196	80	139	3.53	71.900002	11.464	70.699997	1.1856	1.8279999	2.95	3	2	1	2	1	1	1	56.011902	157.67	69.3563	92.800003	5.4191999	178.7	0	-17.4471	-17.458401	30.1756	1	0	178.6999969482422	0	.81334841	93.79467	0	2	14.891666	17.458401	17.4471	0	0	0
54	1	2	2	31.8458	90.5	150	4.5931001	59.52	6.9544001	56.900002	1.3599	2.6752	2.3238001	3	1	1	2	1	1	1	68.9655	98.362198	30.526199	62.306301	4.8829999	151.76666	0	-22.802	-18.994801	43.865299	1	0	151.7666625976563	0	.67330319	99.810875	0	7	12.647222	18.994801	22.802	0	0	1
54	1	2	1	18.5014	72	139	4.5929999	67.099998	10.522	80.224998	1.7871	2.3829999	.64300001	3	3	1	1	1	1	1	57.995499	102.9	43.2225	71.3172	5.59233	188	0	-21.721001	-16.093901	37.343399	1	0	188	0	.75904977	95.951164	1	2	15.666667	16.093901	21.721001	0	0	1
54	2	2	1	25.8951	77	132.5	3.948	79.099998	5.7589998	37.299999	.95599997	2.599	1.112	3	1	1	1	1	1	1	64.814201	186.77499	65.7183	103.734	5.6542802	162.03334	0	-23.414801	-17.3298	47.1772	1	0	162.0333404541016	0	.89479637	96.719391	1	5	13.502778	17.3298	23.414801	0	0	1
54	2	2	2	30.0408	90	143	6.1360002	75.599998	4.6440001	35.599998	1.109	4.0159998	2.2049999	3	1	1	1	1	1	1	54.8297	179.246	80.965797	106.155	5.8157001	175.16667	0	-21.122	-25.0376	37.970402	1	0	175.1666717529297	0	.85520363	98.535248	1	1	14.597222	25.0376	21.122	0	0	1
54	2	2	1	29.3374	82	135.5	3.3840001	72.800003	5.1620002	46.98	1.178	1.957	.90499997	3	2	1	2	2	2	1	69.921799	156.99899	47.222599	86.4804	5.3284202	174.89999	0	-27.2994	-17.160101	53.303299	1	0	174.8999938964844	0	.82352942	100.07557	1	3	14.575	17.160101	27.2994	0	0	1
54	2	2	2	30.6271	83.5	127	3.3099999	104.3	7.0939999	38.900002	1.098	1.779	2.1040001	3	1	1	2	2	2	1	57.647301	176.76199	74.863403	105.486	6.0650501	165.16667	0	-18.4531	-16.424	37.454201	1	0	165.1666717529297	0	1.1798643	86.327515	2	8	13.763889	16.424	18.4531	0	0	1
54	2	2	1	42.114498	90	134	3.5369999	74.099998	13.323	60.5	.75599998	2.128	4.3130002	3	2	1	2	2	2	1	58.029598	136.879	57.448898	95.201897	6.4183102	177.10001	0	-21.489401	-19.6227	54.857601	1	0	177.1000061035156	0	.83823526	99.350212	0	4	14.758334	19.6227	21.489401	0	0	1
54	2	2	2	26.695299	92.5	142	6.8270001	72	6.9289999	54.200001	1.156	4.5110002	3.892	3	2	1	1	1	1	1	55.8769	126.931	56.005699	78.676697	5.8178601	151.39999	0	-19.7516	-20.490601	37.247398	1	0	151.3999938964844	0	.81447965	100.5311	0	6	12.616666	20.490601	19.7516	0	0	1
54	2	1	2	36.782001	88.5	133.5	4.8572998	70.110001	6.4787998	43.02	1.0668	3.0581	2.4282	3	2	1	2	1	1	1	52.231602	232.11501	109.989	146.707	7.0960398	201.66667	0	-13.3498	-16.0688	33.624298	1	0	201.6666717529297	0	.79309958	101.63622	1	1	16.805555	16.0688	13.3498	1	0	0
54	2	2	1	33.1492	92.5	148.5	4.1139998	80	7.6139998	50.700001	1.237	2.369	1.603	3	2	1	2	2	1	1	53.397598	170.905	79.646004	109.87	6.3618698	165.73334	0	-20.3992	-18.0151	34.5868	1	0	165.7333374023438	0	.90497738	96.270691	1	4	13.811111	18.0151	20.3992	0	0	1
54	2	2	2	43.976101	82	168	3.7509999	85.300003	13.323	79.199997	.74699998	2.359	2.842	3	2	2	2	2	2	1	61.9897	203.353	77.2948	142.64799	7.3185	109.93333	1	-27.343901	-18.447701	46.976398	1	1	109.9333343505859	0	.96493214	93.765709	1	9	9.1611109	18.447701	27.343901	0	0	1
54	2	2	1	34.784199	78.5	137	5.7258	79.160004	9.6927996	65.199997	1.1263	3.7058001	3.1173	3	1	1	2	2	2	1	63.921501	162.295	58.553699	101.463	6.6064401	177.43333	0	-24.5354	-17.653999	48.0322	1	0	177.4333343505859	0	.89547515	96.689255	2	2	14.786111	17.653999	24.5354	0	0	1
54	2	2	1	29.6084	81	128	5.5489998	59.900002	13.323	80.224998	.82300001	3.552	3.1689999	3	2	1	1	1	1	1	55.522598	179.799	79.970001	109.832	6.5555201	167.2	0	-19.6418	-15.5393	33.994598	1	0	167.1999969482422	0	.67760181	108.42805	0	2	13.933333	15.5393	19.6418	0	0	0
54	2	2	1	33.735802	91.5	156	4.7509999	91.300003	12.752	63.5	.86500001	3.145	3.0539999	3	1	1	1	2	1	1	48.904598	200.006	102.194	125.781	7.0339699	151.3	0	-15.0669	-13.4631	37.214699	1	0	151.3000030517578	0	1.0328054	91.182312	1	4	12.608334	13.4631	15.0669	1	1	1
54	2	2	1	29.5858	91.5	155.5	4.0669999	88.900002	6.1669998	47.700001	1.645	2.164	.46700001	3	2	1	1	2	1	2	66.441101	133.172	44.691101	74.541397	5.0887899	187.10001	0	-25.294399	-18.987	52.099899	1	0	187.1000061035156	0	1.0056561	92.186104	0	7	15.591667	18.987	25.294399	0	0	1
54	2	2	2	24.4956	87	148.5	3.9790001	91.400002	7.3200002	55.700001	1.225	2.2360001	1.5650001	3	2	1	1	1	1	1	52.834499	161.909	76.365402	86.912399	5.46591	168	0	-18.0242	-19.7052	34.556	1	0	168	0	1.0339366	91.141296	2	15	14	19.7052	18.0242	0	0	1
54	2	2	2	40.964199	106.75	151	4.8189998	103.9	4.6529999	43.900002	1.1950001	2.9560001	1.867	3	2	1	2	2	2	1	44.626499	224.287	109.989	143.015	7.5216899	100.4	1	-14.8777	-13.9544	28.565901	1	1	100.4000015258789	0	1.1753393	86.463959	1	2	8.3666668	13.9544	14.8777	1	1	0
54	2	2	1	33.573898	87	138.5	3.5610001	61.299999	6.73	46.599998	1.331	1.841	.96200001	3	2	1	2	2	2	1	57.053101	178.839	76.805901	113.186	7.0507898	152.26666	0	-14.8011	-17.365801	44.508099	1	0	152.2666625976563	0	.69343889	107.40335	1	2	12.688889	17.365801	14.8011	1	0	1
54	2	2	1	33.3074	85	155.5	4.8720002	72.400002	4.6560001	39.700001	1.811	2.3659999	2.105	3	2	1	1	2	1	1	61.898499	147.76401	56.300098	73.965302	5.00771	188.89999	0	-19.690201	-18.526501	44.718899	1	0	188.8999938964844	0	.81900454	100.30244	0	7	15.741666	18.526501	19.690201	0	0	1
54	2	1	1	33.187	88.5	133	3.4820001	79.699997	4.414	42.900002	1.15	2.023	.74800003	3	1	1	2	2	2	1	66.765099	158.17101	52.568001	132.19099	8.0857401	153.43333	0	-21.6173	-16.2668	41.894199	1	0	153.4333343505859	0	.90158367	96.419464	0	2	12.786111	16.2668	21.6173	0	0	1
54	2	2	1	34.612202	73	137	3.869	84.300003	10.5496	67.800003	1.3377	2.0969999	1.677	3	2	1	2	2	2	1	49.474602	133.728	67.566597	101.855	6.6673598	154.66667	0	-14.9211	-13.4742	27.680599	1	0	154.6666717529297	0	.95361996	94.221268	1	8	12.888889	13.4742	14.9211	1	1	0
54	2	2	2	27.7698	70.5	134.5	4.4809999	84.900002	8.802	50.5	1.101	2.901	1.474	3	1	1	2	2	2	1	70.748901	161.342	47.194302	89.891197	5.77461	181.06667	0	-26.9408	-20.9447	57.548	1	0	181.0666656494141	0	.96040726	93.947021	2	2	15.088889	20.9447	26.9408	0	0	1
55	1	2	1	26.844101	64.5	165	5.4169998	58.900002	4.553	30.9	1.7858	2.71	.57999998	3	2	1	1	1	1	1	59.1427	184.539	75.397499	95.533501	5.6998301	159.46666	0	-26.392	-19.4867	54.2855	1	0	159.4666595458984	0	.66628963	99.454231	0	7	13.288888	19.4867	26.392	0	0	1
55	1	2	1	25.367901	78.5	153	7.256	53.900002	6.7950001	44.700001	1.772	4.573	1.79	3	3	1	1	1	1	1	55.6269	109.141	48.429298	62.941399	5.36871	179.60001	0	-23.581699	-17.5945	53.997799	1	0	179.6000061035156	0	.60972852	102.39966	1	11	14.966667	17.5945	23.581699	0	0	1
55	1	2	1	35.0765	81.5	127	4.2160001	65.099998	3.5869999	50.5	1.841	2.3210001	.85799998	3	2	1	1	1	1	1	59.546501	141.966	57.430401	87.708504	5.94029	161.60001	0	-23.9006	-18.6535	56.132	1	0	161.6000061035156	0	.73642534	96.232788	1	0	13.466667	18.6535	23.9006	0	0	1
55	1	2	1	33.836498	87	133.5	4.1750002	64.300003	8.8380003	47.900002	1.664	2.201	1.011	2	1	1	2	1	1	1	53.2612	144.285	67.437103	77.649803	5.2924199	163.56667	0	-21.375799	-13.961	45.303501	1	0	163.5666656494141	0	.72737563	96.625061	0	7	13.630555	13.961	21.375799	0	1	1
55	1	2	1	30.292601	82	136	3.9300001	67.800003	4.7360001	43.400002	1.363	2.2060001	.80199999	3	2	1	2	1	1	1	60.5481	112.024	44.195599	80.216103	6.2547302	187.2	0	-24.665899	-17.1471	38.072701	1	0	187.1999969482422	0	.76696837	94.954735	0	11	15.599999	17.1471	24.665899	0	0	1
55	1	1	1	44.341999	83.5	126	4.3959999	71.5	4.1539998	51	.88700002	2.652	2.9909999	3	3	1	2	1	1	1	61.368801	94.920197	36.6689	69.510597	6.0218902	189.83333	0	-23.774401	-16.8864	38.403198	1	0	189.8333282470703	0	.80882353	93.309212	1	6	15.819444	16.8864	23.774401	0	0	1
55	1	2	2	33.495399	83.5	128.5	4.2880001	63	7.0089998	54.900002	1.387	2.3369999	1.411	3	2	1	2	1	1	1	52.937	142.05	66.853104	71.106903	4.8878698	165.83333	0	-18.6619	-14.9446	31.879299	1	0	165.8333282470703	0	.71266967	97.27655	2	31	13.819444	14.9446	18.6619	0	1	0
55	1	2	2	42.0569	106.75	163	4.6037998	68.190002	5.0279002	39.5	1.1445	2.8292	2.2279999	3	1	1	2	1	1	1	69.902901	135.96001	40.919998	94.080002	6.1973801	177.16667	0	-21.3997	-18.4305	47.274799	1	0	177.1666717529297	0	.77138013	94.775719	1	5	14.763889	18.4305	21.3997	0	0	1
55	1	2	2	22.8099	76	114	3.652	57.700001	11.862	63.200001	1.875	1.6059999	.59500003	3	2	1	1	1	1	1	52.041801	108.707	52.134102	56.808399	4.7383599	176.5	0	-19.7073	-19.019899	37.122501	1	0	176.5	0	.65271497	100.13004	0	3	14.708333	19.019899	19.7073	0	0	1
55	1	2	1	36.066399	78.5	145	6.3499999	50.099998	12.252	70.5	1.064	2.9000001	4.3130002	3	1	1	1	1	1	1	57.9282	142.75	60.057701	100.306	6.5857701	178.89999	0	-20.528	-18.6416	52.101398	1	0	178.8999938964844	0	.56674206	104.89254	1	4	14.908333	18.6416	20.528	0	0	1
55	1	1	2	33.4977	93.5	150	5.9099998	75.400002	5.244	37.299999	1.323	3.8369999	2.345	3	2	1	2	1	1	1	61.366798	145.862	56.351002	91.5653	6.1079402	170.3	0	-23.8186	-19.406799	50.415699	1	0	170.3000030517578	0	.85294122	91.69297	2	8	14.191667	19.406799	23.8186	0	0	1
55	1	2	1	31.7784	74	124.5	4.4990001	59	6.007	48.400002	1.628	2.6129999	2.279	3	2	1	1	1	1	1	56.088299	137.87601	60.5438	69.9244	4.9804902	168.93333	0	-20.091499	-16.428801	39.520802	1	0	168.9333343505859	0	.6674208	99.398743	1	3	14.077778	16.428801	20.091499	0	0	1
55	1	1	1	44.341999	86.5	150	5.4369998	58.400002	5.5159998	42.200001	1.3200001	3.431	1.75	3	2	2	2	1	1	1	55.3092	203.707	91.0383	113.061	6.15799	153	0	-19.485701	-14.0524	39.337898	1	0	153	0	.6606335	99.733574	0	10	12.75	14.0524	19.485701	0	1	1
55	1	2	2	31.331499	86.5	130	5.257	69.800003	5.6160002	39.200001	.96499997	3.454	2.7809999	3	2	1	1	1	1	1	64.565498	148.258	52.534599	65.184303	4.7789202	161.56667	0	-23.5236	-22.499701	61.747898	1	0	161.5666656494141	0	.7895928	94.050858	0	10	13.463889	22.499701	23.5236	0	0	1
55	2	2	1	31.706301	75	121	3.652	84.699997	10.395	49.200001	.963	2.2379999	1.302	3	1	1	2	1	2	1	56.947701	166.59	71.720596	99.2416	5.5598998	187.89999	0	-20.023199	-13.6028	34.375401	1	0	187.8999938964844	0	.95814478	93.379868	0	10	15.658333	13.6028	20.023199	0	1	1
55	2	2	2	37.539001	92.5	145	5.744	66.199997	5.9039998	45.799999	.87300003	3.8440001	3.2490001	3	2	1	2	2	2	1	51.973301	130.235	62.547501	105.346	7.5427799	164.43333	0	-18.024	-18.768299	35.8228	1	0	164.4333343505859	0	.74886876	103.3334	2	30	13.702778	18.768299	18.024	0	0	1
55	2	1	1	27.3356	93.5	138.5	3.467	68.300003	4.6279998	71.599998	1.893	1.586	.43599999	3	2	1	2	2	2	2	57.058498	107.339	46.092899	71.8078	5.7493901	165.8	0	-22.6637	-18.4505	44.774799	1	0	165.8000030517578	0	.77262449	102.01556	2	5	13.816667	18.4505	22.6637	0	0	1
55	2	2	2	25.317699	79.5	141.5	5.5970001	59.299999	10.728	44.200001	1.571	3.4319999	1.183	3	1	1	1	2	1	1	63.555698	158.071	57.6078	96.3395	5.8733101	162.3	0	-21.6311	-16.5891	48.297199	1	0	162.3000030517578	0	.67081445	108.11548	0	5	13.525001	16.5891	21.6311	0	0	1
55	2	2	2	27.6548	89	146.5	5.3299999	82.300003	5.9439998	41.599998	1.553	3.2149999	1.286	3	2	1	2	2	2	1	67.578598	157.203	50.9673	130.125	7.6598101	156.7	0	-26.308399	-16.3743	60.0313	1	0	156.6999969482422	0	.93099552	94.489594	1	2	13.058333	16.3743	26.308399	0	0	1
55	2	2	1	42.5	77	131.5	5.0780001	81.300003	7.526	45.099998	1.0190001	3.0869999	2.543	3	1	2	2	2	2	1	58.5481	232.11501	96.585999	134.20799	6.7518201	177	0	-23.8678	-21.415701	47.874699	1	0	177	0	.91968328	94.965553	2	4	14.75	21.415701	23.8678	0	0	1
55	2	2	1	37.162601	95	130	3.8080001	69.099998	9.941	64.5	1.1109999	2.2179999	1.8559999	3	2	1	2	2	2	1	58.885799	141.98399	58.3755	116.981	7.1661201	159.76666	0	-22.6807	-15.9773	45.9095	1	0	159.7666625976563	0	.78167421	101.52847	1	3	13.313889	15.9773	22.6807	0	0	1
55	2	2	1	24.1938	72.5	130.5	6.303	74.900002	4.901	40.5	1.294	4.2919998	1.933	3	2	1	2	1	1	1	68.808502	164.146	51.199501	83.653099	5.3086801	164.13333	0	-25.421301	-22.035101	44.679699	1	0	164.1333312988281	0	.84728509	98.220306	2	1	13.677777	22.035101	25.421301	0	0	1
55	2	2	1	29.914801	68	124.5	5.0633998	76.118698	7.1584001	42.599998	1.1409	2.9523001	3.5095999	3	2	1	1	2	1	1	47.239799	169.42799	89.3908	114.327	6.4692998	151.56667	0	-15.9866	-14.126	36.633301	1	0	151.5666656494141	0	.86107123	97.570915	1	4	12.630555	14.126	15.9866	1	1	1
55	2	2	1	30.219801	106.75	172.5	5.3270001	77.699997	13.323	76.199997	.81900001	3.362	4.3130002	3	1	1	2	1	1	1	56.181198	178.998	78.4347	124.06	7.00598	164.36667	0	-23.027599	-17.975401	47.368	1	0	164.3666687011719	0	.87895924	96.749847	0	3	13.697223	17.975401	23.027599	0	0	1
55	2	2	1	38.743599	81.5	135.5	3.9549999	71.599998	6.908	40.099998	1.0650001	2.4100001	1.206	3	2	2	2	2	2	1	56.988701	156.90601	67.487503	92.152702	6.0142899	167.46666	0	-19.901699	-17.622601	45.306999	1	0	167.4666595458984	0	.80995476	100.05621	1	5	13.955555	17.622601	19.901699	0	0	1
55	2	1	1	27.620899	68.5	122.5	4.4860001	68	5.3670001	43.900002	1.145	2.825	2.348	3	2	1	2	2	2	1	67.4216	143.439	46.730202	94.385101	6.43964	174.23334	0	-29.4645	-21.1742	59.9258	1	0	174.2333374023438	0	.76923078	102.2003	1	5	14.519444	21.1742	29.4645	0	0	1
55	2	2	2	34.143799	84.5	142	5.1469998	68.900002	8.5270004	51.799999	1.418	3	3.3110001	3	2	1	1	2	1	1	53.650799	191.618	88.813103	108.966	6.1841898	172.56667	0	-20.8438	-17.080299	39.460602	1	0	172.5666656494141	0	.77941179	101.6495	1	0	14.380555	17.080299	20.8438	0	0	1
55	2	2	1	31.7418	91.5	149.5	3.1059999	62.700001	9.5109997	42.599998	1.3150001	1.566	.94499999	3	2	1	2	1	2	1	63.044201	209.40601	77.387497	100.588	5.54041	156.63333	0	-20.558599	-18.942101	44.061001	1	0	156.6333312988281	0	.70927602	105.66627	2	1	13.052777	18.942101	20.558599	0	0	1
55	2	2	1	32.783699	77	119	5.085	69.900002	6.6370001	51.799999	1.293	3.2349999	1.3	3	2	1	2	2	2	1	67.896797	123.661	39.699001	122.55	8.2700005	144.76666	1	-22.876699	-15.982	43.8419	1	1	144.7666625976563	0	.79072398	101.04928	1	7	12.063889	15.982	22.876699	0	0	1
55	2	2	1	36.0331	63.5	130	3.994	87.800003	7.4250002	58.599998	.736	2.477	4.3130002	2	1	2	2	2	2	2	59.4977	151.16299	61.224499	119.794	7.6982398	155.53334	0	-22.9879	-18.9035	42.238098	1	0	155.5333404541016	0	.9932127	92.010437	0	2	12.961112	18.9035	22.9879	0	0	1
55	2	2	2	44.341999	97	163	3.6819999	76.900002	9.4370003	39.700001	.95899999	2.1760001	1.814	3	2	1	2	2	2	1	54.9907	232.11501	106.96	136.79401	6.8055902	171.03334	0	-20.9578	-19.1887	39.0821	1	0	171.0333404541016	0	.86990952	97.162262	1	45	14.252778	19.1887	20.9578	0	0	1
55	2	2	1	31.823601	82	150	4.0339999	69.599998	11.407	52.299999	1.148	2.859	3.1389999	3	1	1	2	2	2	1	62.369999	184.459	69.412003	127.275	6.9431701	180.89999	0	-26.827499	-14.436	46.760101	1	0	180.8999938964844	0	.78733027	101.22807	1	5	15.075	14.436	26.827499	0	1	1
55	2	2	1	31.0147	86.5	137	3.3659999	77.699997	8.6350002	51.200001	1.137	1.788	.62400001	3	1	1	1	2	2	1	49.797001	181.33099	91.033699	113.156	6.3478198	158.60001	0	-14.3345	-14.5811	34.387199	1	0	158.6000061035156	0	.87895924	96.749847	0	2	13.216667	14.5811	14.3345	1	1	1
55	2	2	2	30.5959	80	153.5	4.2849998	57.900002	11.647	57.599998	.98500001	2.665	2.529	3	2	1	2	2	2	1	50.201599	148.993	74.1959	100.37	6.4916902	159.10001	0	-16.519699	-24.451	35.4347	1	0	159.1000061035156	0	.65497738	109.18235	1	9	13.258334	24.451	16.519699	1	0	1
55	2	2	1	28.049	84.5	133.5	6.1529999	89.699997	7.4425001	60.599998	1.3679	3.954	1.553	3	2	1	1	1	1	2	57.129501	155.315	66.584503	96.973396	6.1138301	174.3	0	-21.0042	-19.133101	51.372601	1	0	174.3000030517578	0	1.0147059	91.204369	2	15	14.525001	19.133101	21.0042	0	0	1
56	1	2	2	23.54611	74.5	165	5.5609999	46.599998	7.349	53.099998	2.0250001	2.5439999	1.283	3	2	1	1	1	1	1	59.942402	92.653099	37.114601	63.3619	5.5748901	161.86667	0	-23.681801	-17.2092	47.053101	1	0	161.8666687011719	0	.52714932	106.6698	1	3	13.488889	17.2092	23.681801	0	0	1
56	1	2	2	30.4832	84.5	132	5.059	55.200001	4.4910002	54.700001	.97600001	3.326	2.4360001	3	2	1	2	1	1	1	68.436096	93.687798	29.5716	68.2332	5.96773	152.23334	0	-27.975401	-17.2882	54.492401	1	0	152.2333374023438	0	.62443441	100.88869	2	45	12.686111	17.2882	27.975401	0	0	1
56	1	2	1	44.341999	80	132.5	5.8860002	43.900002	8.5640001	57.099998	1.095	3.8169999	3.2	3	1	1	1	1	1	1	59.9175	139.66299	55.980499	91.843102	6.3332701	182.2	0	-22.7679	-18.1847	41.197498	1	0	182.1999969482422	0	.49660635	108.78516	1	9	15.183333	18.1847	22.7679	0	0	1
56	1	2	2	21.681601	67.5	158	5.7049999	58.099998	13.323	71.099998	2.0250001	3.2590001	.59200001	3	1	1	2	1	1	1	58.199402	155.701	65.084099	89.610802	5.8478498	170.53334	0	-24.2241	-18.3248	54.600101	1	0	170.5333404541016	0	.65723979	99.203392	0	7	14.211112	18.3248	24.2241	0	0	1
56	1	2	1	26.4697	73	127.5	5.421	70.300003	2.467	42.299999	2.0250001	2.75	.91299999	3	3	1	1	1	1	1	51.125099	127.565	62.347301	66.551003	4.8700199	179.13333	0	-16.761801	-17.5744	39.058498	1	0	179.1333312988281	0	.79524893	93.173447	0	5	14.927777	17.5744	16.761801	1	0	1
56	1	1	2	37.147301	96.5	155	5.2220001	59.799999	6.099	47.880001	1.268	3.276	1.043	3	2	1	2	1	1	1	49.918098	154.17101	77.211899	89.743896	5.8703899	157.13333	0	-17.2645	-15.8543	41.4842	1	0	157.1333312988281	0	.67647058	98.266563	1	25	13.094444	15.8543	17.2645	0	0	1
56	1	2	2	30.2985	77	131	3.9860001	49.400002	12.437	62.5	.94300002	2.273	4.1880002	3	2	1	2	1	1	1	58.808102	143.69701	59.191502	88.889	5.6833901	153.26666	0	-25.2449	-19.163099	43.490101	1	0	153.2666625976563	0	.55882353	104.64158	1	6	12.772222	19.163099	25.2449	0	0	1
56	1	1	1	37.392101	98.5	161	3.132	91.599998	6.006	48.330002	.958	1.698	1.556	3	1	1	2	1	1	1	53.669102	141.686	65.644402	83.9963	5.71946	187.89999	0	-18.2279	-14.5853	34.966301	1	0	187.8999938964844	0	1.0361991	85.403732	2	37	15.658333	14.5853	18.2279	0	1	1
56	1	2	2	27.2903	78.5	151	5.3070002	60.099998	6.6830001	58	.73500001	3.865	1.438	3	2	1	2	1	1	1	53.486401	120.623	56.1059	89.470703	6.4471002	176.5	0	-19.6492	-16.327	38.357498	1	0	176.5	0	.67986423	98.104912	1	19	14.708333	16.327	19.6492	0	0	1
56	1	1	2	32.2472	78	138.5	3.8699999	75	8.7279997	73.300003	1.223	2.1370001	1.777	3	2	1	2	1	1	1	59.714001	152.496	61.434399	80.2892	5.5810499	165.73334	0	-20.6409	-15.9086	48.825699	1	0	165.7333374023438	0	.84841627	91.210602	0	3	13.811111	15.9086	20.6409	0	0	1
56	1	2	1	38.007801	73	129	3.9790001	64.300003	11.786	59.599998	1.099	2.4170001	1.145	3	2	1	1	1	1	1	58.407501	89.070099	37.046501	56.5658	5.3736701	169.03334	0	-19.232201	-16.679399	39.226501	1	0	169.0333404541016	0	.72737563	95.948685	1	11	14.086112	16.679399	19.232201	0	0	1
56	1	2	1	28.9492	89	133.5	4.7670002	55.599998	4.4559999	38	1.334	2.6259999	2.9200001	3	1	1	2	1	1	1	55.226002	102.65	45.9603	63.063099	5.3666701	174.13333	0	-18.8827	-13.8291	44.4231	1	0	174.1333312988281	0	.62895924	100.64932	1	7	14.511111	13.8291	18.8827	0	1	1
56	2	1	1	27.1537	88.5	142.5	3.2049999	74.900002	6.5050001	36	.90499997	1.901	1.125	3	1	1	2	2	1	1	69.956703	150.30099	45.155499	75.544601	5.27249	157.89999	0	-26.8284	-20.5338	50.5779	1	0	157.8999938964844	0	.84728509	97.532768	1	10	13.158333	20.5338	26.8284	0	0	1
56	2	2	1	35.362499	78.5	128.5	4.381	98.300003	7.9780002	65	.83899999	2.8299999	3.73	3	1	1	2	2	2	1	67.937401	117.52	37.68	95.045998	6.8790302	179.53334	0	-24.8766	-17.085899	58.007099	1	0	179.5333404541016	0	1.1119909	87.221405	1	4	14.961112	17.085899	24.8766	0	0	1
56	2	2	2	24.8405	89.5	140.5	4.27	82.300003	10.44	52.700001	1.306	2.3699999	1.967	3	1	1	2	2	1	1	59.7481	218.265	87.855698	123.548	6.0215101	153.5	0	-20.602501	-16.9133	33.064301	1	0	153.5	0	.93099552	93.828171	1	3	12.791667	16.9133	20.602501	0	0	0
56	2	2	2	28.8871	84	137	4.6258998	68.709999	11.5629	72.699997	1.1473	2.7757001	2.4755001	3	2	1	1	2	1	1	64.361198	110.51	39.384201	92.414497	7.0977001	163.5	0	-26.2693	-18.998301	61.332802	1	0	163.5	0	.77726245	101.05257	2	20	13.625	18.998301	26.2693	0	0	1
56	2	2	1	28.9629	84.5	131.5	3.612	67.599998	5.2719998	65.300003	1.191	2.046	1.189	3	3	1	1	2	1	2	53.878399	210.466	97.070099	132.49699	6.6559	172.83333	0	-20.372499	-15.3382	31.693501	1	0	172.8333282470703	0	.76470584	101.73128	1	10	14.402778	15.3382	20.372499	0	0	0
56	2	2	1	28.695499	87.5	144.5	3.3510001	71.699997	4.3309999	35.700001	.90899998	2.0179999	1.448	1	2	1	1	2	1	1	61.738098	161.17799	61.6698	91.815498	5.6162601	163.16667	0	-21.518299	-18.7831	38.6735	1	0	163.1666717529297	0	.81108594	99.298851	0	0	13.597222	18.7831	21.518299	0	0	1
56	2	2	2	23.1856	90.5	151	4.3530002	71	11.112	52.5	2.0250001	2.138	.63499999	3	2	1	1	2	1	2	63.241699	176.061	64.717003	116.035	6.4205899	176.73334	0	-26.9578	-19.1201	45.7281	1	0	176.7333374023438	0	.8031674	99.700058	1	1	14.727778	19.1201	26.9578	0	0	1
56	2	2	2	32.6348	101.5	157	7.4850001	66.800003	8.2290001	52.099998	1.114	4.7420001	4.3130002	3	2	1	1	1	1	2	61.4426	186.46201	71.894798	102.173	5.75844	183.63333	0	-20.416599	-14.4099	44.072201	1	0	183.6333312988281	0	.75565612	102.23026	0	0	15.302777	14.4099	20.416599	0	1	1
56	2	1	1	29.638399	102.5	171	3.3	60.900002	7.9770002	49.599998	1.063	1.8890001	.76300001	3	2	1	2	2	2	1	51.862202	217.117	104.516	151.45399	7.5278502	170.53334	0	-17.900499	-18.9489	43.650101	1	0	170.5333404541016	0	.68891406	106.19031	0	7	14.211112	18.9489	17.900499	0	0	1
56	2	2	2	29.944099	84	146.5	2.75	67.900002	6.0419998	50	1.013	1.502	1.125	3	1	1	1	1	1	1	61.008701	154.741	60.335602	105.574	6.7413201	186.96666	0	-24.3139	-20.392401	51.613602	1	0	186.9666595458984	0	.76809955	101.5463	2	7	15.580555	20.392401	24.3139	0	0	1
56	2	2	1	33.8004	96	147.5	4.8449998	72.699997	12.622	68	.78600001	3.7	1.2920001	3	2	1	2	1	2	1	66.607597	187.722	62.684898	120.416	6.7432599	152	0	-25.188499	-20.5123	61.989101	1	0	152	0	.82239813	98.735184	1	2	12.666667	20.5123	25.188499	0	0	1
56	2	2	1	32.159801	83.5	124.5	3.652	111.887	4.323	35.700001	.90399998	2.174	2.256	3	2	1	2	2	2	1	59.808399	162.217	65.1978	91.263298	6.21876	152.3	0	-22.9263	-17.9487	53.203602	1	0	152.3000030517578	0	1.2656901	82.701645	2	50	12.691667	17.9487	22.9263	0	0	1
56	2	2	1	25.401199	77	135	4.1500001	68	4.3899999	47.599998	1.3	2.4230001	1.337	3	1	1	2	1	1	1	56.101601	120.89	53.0686	83.723198	5.9458399	167.63333	0	-22.0109	-19.4792	45.197701	1	0	167.6333312988281	0	.76923078	101.48489	1	11	13.969444	19.4792	22.0109	0	0	1
56	2	2	1	22.731701	95.5	162	7.4250002	62.200001	5.5840001	37.099998	1.25	4.3530002	4.3130002	3	2	1	1	1	1	1	66.874001	161.008	53.335602	101.982	5.9620199	168.60001	0	-24.7113	-17.0054	50.3769	1	0	168.6000061035156	0	.7036199	105.27245	0	6	14.05	17.0054	24.7113	0	0	1
56	2	2	1	21.8776	74	119.5	3.4790001	62.700001	11.346	50.900002	1.056	2.05	1.332	3	1	1	1	2	1	1	65.024498	156.502	54.7374	71.001801	4.6360002	188.13333	0	-23.032301	-18.6922	44.880199	1	0	188.1333312988281	0	.70927602	104.92661	0	7	15.677777	18.6922	23.032301	0	0	1
56	2	2	1	25.155701	86.5	149	4.9052	76.589996	7.1079998	47.799999	1.2893	2.9175	2.5057001	3	2	2	2	2	2	1	53.020901	133.11	62.5341	90.7285	5.9858999	166.5	0	-15.9706	-13.4465	34.231998	1	0	166.5	0	.86640269	96.642433	1	3	13.875	13.4465	15.9706	1	1	1
56	2	1	2	21.6049	81	122.5	4.6932998	89.507401	5.6617999	40.599998	1.0477	2.9254	2.1629	3	2	2	2	2	2	1	55.068401	95.156303	42.755299	58.175201	5.3136802	168.2	0	-20.0065	-17.4259	43.110802	1	0	168.1999969482422	0	1.0125271	90.645981	1	5	14.016666	17.4259	20.0065	0	0	1
56	2	2	1	25.679899	75.5	128	4.3860002	68.5	9.3739996	54.900002	1.112	2.701	1.8049999	3	2	1	1	2	1	1	55.132099	174.29201	78.201103	104.12	6.2551298	185.7	0	-19.2889	-17.1325	45.768799	1	0	185.6999969482422	0	.77488691	101.17979	0	1	15.474999	17.1325	19.2889	0	0	1
56	2	2	2	43.672798	78.5	122.5	5.073	71.529999	12.9641	80.224998	.95859998	3.2341001	3.7288001	3	2	1	2	1	2	1	67.829102	156.08701	50.214401	117.119	7.3120098	177.89999	0	-26.0683	-20.451	51.761398	1	0	177.8999938964844	0	.80916286	99.395775	1	2	14.825	20.451	26.0683	0	0	1
56	2	2	1	27.4004	75.5	129	4.4060001	79.599998	4.5669999	38.299999	.866	2.9030001	1.691	3	2	1	1	1	1	1	50.219799	175.51199	87.370399	92.936699	5.7289	164.43333	0	-17.259701	-18.098801	38.951698	1	0	164.4333343505859	0	.90045249	95.12339	2	11	13.702778	18.098801	17.259701	0	0	1
56	2	2	1	41.455101	77	147	4.4534998	76.010002	9.2077999	59.942501	.97430003	2.7967	2.3354001	3	2	1	1	1	1	1	61.163601	179.588	69.7453	139.83701	7.8445902	200.96666	0	-20.219299	-14.391	47.881302	1	0	200.9666595458984	0	.85984164	96.944839	1	7	16.747221	14.391	20.219299	0	1	1
56	2	2	1	44.341999	87.5	145	4.5560002	71.400002	8.9784002	66.900002	.96899998	2.9130001	2.4849999	3	2	1	2	1	1	1	61.393799	164.289	63.425701	135.731	8.2700005	175.10001	0	-23.0933	-19.591	47.854099	1	0	175.1000061035156	0	.80769235	99.470116	0	3	14.591667	19.591	23.0933	0	0	1
56	2	2	1	36.8009	79.5	150.5	4.493	89	10.696	54.599998	1.05	2.7720001	1.564	3	1	1	1	2	1	1	65.8321	154.444	52.770302	110.725	7.2187099	182.13333	0	-20.776199	-20.480101	33.5345	1	0	182.1333312988281	0	1.0067873	90.858025	1	1	15.177777	20.480101	20.776199	0	0	0
56	2	2	1	27.3671	77	146	4.4889998	99.599998	9.3459997	53.599998	1.4859999	2.563	1.461	3	2	1	2	2	2	2	55.857601	209.97099	92.686501	118.839	6.4451499	173.89999	0	-21.760201	-16.676701	47.334099	1	0	173.8999938964844	0	1.1266968	86.751701	2	0	14.491666	16.676701	21.760201	0	0	1
56	2	2	1	36.257702	71	130	4.6680002	65.400002	6.3870001	40.099998	1.316	2.5929999	1.824	3	1	1	1	1	1	1	50.284599	175.189	87.095596	104.496	6.3555002	151.16667	0	-19.677099	-21.876499	39.662399	1	0	151.1666717529297	0	.73981905	103.12408	2	2	12.597222	21.876499	19.677099	0	0	1
56	2	1	1	27.1084	81.5	144	3.503	67.900002	4.914	48.200001	1.146	1.909	1.303	3	1	1	1	2	1	2	49.304901	148.85899	75.464203	108.57	6.94561	182.39999	0	-15.8038	-15.7511	34.425098	1	0	182.3999938964844	0	.76809955	101.5463	1	1	15.2	15.7511	15.8038	1	0	1
56	2	2	1	31.819799	85	144	4.6760998	72.519997	6.6293001	45.490002	1.1914001	2.8701	2.0016	3	2	1	2	1	1	1	58.553001	212.541	88.091698	107.874	5.66571	200.66667	0	-20.113501	-21.603901	40.195202	1	0	200.6666717529297	0	.82036197	98.835831	0	1	16.722223	21.603901	20.113501	0	0	1
56	2	2	2	26.098101	87.5	143	3.9130001	73.699997	5.5939999	49.700001	.949	2.2909999	4	3	1	1	2	2	2	1	57.878899	119.695	50.416698	92.091698	6.5301299	167.7	0	-21.9723	-11.2925	40.612499	1	0	167.6999969482422	0	.83371037	98.182358	2	2	13.974999	11.2925	21.9723	0	1	1
56	2	1	2	31.687901	90	158	3.437	67.099998	13.323	66.532501	1.107	1.972	1.251	3	2	1	2	2	2	1	62.649399	157.32001	58.759998	115.962	7.3242898	166.10001	0	-23.1453	-14.6454	45.156101	1	0	166.1000061035156	0	.75904977	102.04215	2	28	13.841667	14.6454	23.1453	0	1	1
56	2	2	2	27.7878	96.5	159	4.6943002	69.919998	11.9969	80.224998	1.3241	2.6866	2.3155999	3	1	1	1	2	1	1	62.9296	96.736	35.8605	79.801003	6.6170001	155.06667	0	-24.7349	-12.4401	55.706299	1	0	155.0666656494141	0	.79095018	100.33014	0	6	12.922222	12.4401	24.7349	0	1	1
56	2	2	1	29.759501	75	124	3.5369999	81.400002	5.7010002	70.800003	1.344	1.895	.62300003	3	3	1	1	1	1	2	58.687	193.698	80.0224	112.736	6.32728	164.56667	0	-24.8125	-18.170601	47.049702	1	0	164.5666656494141	0	.92081451	94.253166	1	3	13.713889	18.170601	24.8125	0	0	1
57	1	2	1	35.660702	83.5	152	4.2690001	48.700001	10.296	69.5	1.845	2.01	1.64	2	2	1	2	1	1	1	68.453003	126.802	40.002399	66.503998	4.9197798	165.96666	0	-27.1632	-23.292601	60.951099	1	0	165.9666595458984	0	.55090499	104.39812	1	1	13.830555	23.292601	27.1632	0	0	1
57	1	2	1	39.247101	86.5	121	4.934	63.5	5.1820002	45.700001	1.194	3.0009999	2.8829999	3	2	1	2	1	1	1	60.5592	141.74699	55.906101	86.6987	5.9089398	174.03334	0	-20.0338	-19.688	46.3741	1	0	174.0333404541016	0	.71832579	95.670303	1	6	14.502778	19.688	20.0338	0	0	1
57	1	2	1	37.253601	81	120.5	5.9099998	75.400002	5.5019999	48.799999	1.1569999	3.8940001	1.632	3	1	1	2	1	1	1	56.4701	95.214104	41.446701	64.729897	5.5966601	164.63333	0	-22.1696	-15.5136	45.339699	1	0	164.6333312988281	0	.85294122	90.413757	0	2	13.719444	15.5136	22.1696	0	0	1
57	1	1	2	25.518499	71	130.5	3.7909999	82.599998	4.1110001	36.900002	.96799999	2.122	2.154	3	1	1	2	1	1	1	63.651901	84.961304	30.881901	71.854698	6.2632699	178.8	0	-24.3307	-17.5329	73.295998	1	0	178.8000030517578	0	.93438911	87.741142	1	7	14.900001	17.5329	24.3307	0	0	1
57	1	2	2	36.501801	72	122.5	5.2420001	39.200001	4.9219999	48.200001	1.08	3.2820001	3.5680001	3	1	1	2	1	1	1	53.584499	173.504	80.532501	104.076	6.6479201	179.83333	0	-19.5334	-21.742599	48.768002	1	0	179.8333282470703	0	.44343892	112.124	0	3	14.986111	21.742599	19.5334	0	0	1
57	1	2	1	32.189701	85	146	7.4850001	55.700001	4.7849998	43.900002	1.136	4.6939998	4.3130002	3	2	1	1	1	1	1	53.491901	175.39301	81.572098	108.115	6.5727201	153.73334	0	-20.8358	-20.2481	47.654598	1	0	153.7333374023438	0	.63009053	99.885704	0	17	12.811111	20.2481	20.8358	0	0	1
57	1	1	1	34.894402	88	138	7.0009999	71	5.0149999	49.23	1.069	4.7010002	4.0180001	3	1	1	2	1	1	1	55.131401	148.33701	66.556602	82.629501	5.51333	167.89999	0	-21.2976	-17.226101	38.737301	1	0	167.8999938964844	0	.8031674	92.220123	1	6	13.991666	17.226101	21.2976	0	0	1
57	1	1	2	41.529701	80	137.5	5.75	64.099998	5.1409998	37.5	1.595	3.517	1.067	1	1	1	1	1	1	1	63.362801	113.146	41.453602	93.816299	6.9663401	156.16667	0	-25.379	-19.848801	59.370602	1	0	156.1666717529297	0	.72511309	95.374748	0	7	13.013889	19.848801	25.379	0	0	1
57	1	2	1	31.314699	67.5	103.5	3.4419999	47.099998	3.882	43.900002	1.079	2.0250001	.75800002	3	2	1	2	1	1	1	60.903301	94.588898	36.981098	62.766102	5.5738802	180.7	0	-22.296801	-16.4953	40.0951	1	0	180.6999969482422	0	.53280538	105.55185	1	2	15.058333	16.4953	22.296801	0	0	1
57	1	2	1	32.0924	89	151	4.3709998	52	7.8038001	57.799999	1.2574	2.589	1.98	3	2	1	2	1	1	1	55.837002	97.492699	43.055698	64.518402	5.5138001	180.33333	0	-21.9608	-19.133101	48.697102	1	0	180.3333282470703	0	.58823532	102.17028	1	17	15.027778	19.133101	21.9608	0	0	1
57	1	1	1	44.341999	74	117	4.5619998	53.700001	5.3000002	55.299999	1.077	2.803	2.7850001	3	1	2	2	1	1	1	63.647499	148.73801	54.070099	94.781403	5.79953	179.10001	0	-24.084801	-17.6549	53.854599	1	0	179.1000061035156	0	.6074661	101.09464	1	3	14.925	17.6549	24.084801	0	0	1
57	2	2	2	33.769199	94.5	145.5	4.882	48.400002	13.323	80.224998	.84100002	2.4119999	4.3130002	3	2	2	2	2	2	1	68.064301	153.25101	48.941898	117.726	6.8905001	166.06667	0	-21.626801	-15.1206	53.8866	1	0	166.0666656494141	0	.54751134	115.88851	2	7	13.838889	15.1206	21.626801	0	1	1
57	2	2	2	30.482901	82	165	3.8559999	91.699997	11.774	74.699997	.92400002	2.3959999	1.8279999	3	1	1	2	2	2	2	59.755798	147.62399	59.410099	102.262	6.3042302	178.33333	0	-21.0994	-15.36	43.769001	1	0	178.3333282470703	0	1.0373303	89.12059	0	2	14.861111	15.36	21.0994	0	0	1
57	2	2	1	29.1028	77.5	124	2.8659999	73.300003	5.1750002	44.299999	.78399998	1.6950001	1.201	3	2	1	2	2	2	1	63.571098	162.899	59.3424	91.226097	5.4991999	166.5	0	-21.3293	-18.2318	45.740501	1	0	166.5	0	.82918555	97.713394	0	1	13.875	18.2318	21.3293	0	0	1
57	2	2	1	32.035301	72	117	3.283	89.300003	5.1110001	35.099998	.815	1.965	2.5139999	3	2	2	2	2	2	1	66.791702	97.855003	32.495998	55.7407	5.32478	173.89999	0	-21.6779	-15.8112	38.466801	1	0	173.8999938964844	0	1.0101811	90.097321	1	24	14.491666	15.8112	21.6779	0	0	1
57	2	2	1	29.069799	68.5	131	4.3670001	72.599998	5.3530002	35.400002	.991	2.6760001	3.471	3	2	1	2	2	2	1	54.112202	232.11501	109.989	138.99001	6.5764198	154.66667	0	-19.816999	-16.696501	34.079899	1	0	154.6666717529297	0	.82126695	98.099518	0	7	12.888889	16.696501	19.816999	0	0	1
57	2	2	1	38.4133	94	162	3.7969999	77.800003	5.7729998	47.099998	1.074	2.164	2.1199999	3	1	1	2	2	2	1	60.523201	181.26199	71.556198	154.569	8.2700005	174.26666	0	-18.742701	-16.517099	44.432899	1	0	174.2666625976563	0	.88009053	95.34967	0	2	14.522222	16.517099	18.742701	0	0	1
57	2	2	2	23.216	80.5	147.5	4.5009999	79.900002	10.538	55.799999	1.138	2.6159999	3.3050001	3	1	1	2	2	2	1	59.059601	169.653	69.456497	93.711098	5.9191298	155	0	-23.535101	-18.157	50.012901	1	0	155	0	.90384614	94.3116	1	2	12.916667	18.157	23.535101	0	0	1
57	2	2	2	29.3424	74	133.5	4.7280002	77.099998	10.907	44.799999	.792	2.947	3.257	3	1	1	1	1	2	1	70.346001	141.817	42.054401	99.879097	6.5865898	178.7	0	-23.312	-20.988701	46.780998	1	0	178.6999969482422	0	.87217194	95.704529	2	5	14.891666	20.988701	23.312	0	0	1
57	2	2	1	26.2596	76	124	4.3730001	78.5	4.7270002	39.099998	.98199999	2.7409999	1.758	3	2	2	2	2	2	1	51.4706	186.10699	90.316704	92.064003	5.6766	176.76666	0	-16.6423	-14.1069	37.857899	1	0	176.7666625976563	0	.88800907	94.999298	0	11	14.730556	14.1069	16.6423	1	1	1
57	2	2	2	32.6077	92	162	3.2969999	67.199997	5.3189998	46	.83999997	1.8660001	2.4300001	3	1	1	2	2	2	1	56.3321	231.132	100.93	137.132	7.0749402	170.46666	0	-21.850201	-18.405199	53.974499	1	0	170.4666595458984	0	.76018095	101.26586	0	0	14.205555	18.405199	21.850201	0	0	1
57	2	2	1	27.0357	75	134	3.4820001	75.099998	7.704	46.799999	1.402	1.857	1.279	3	2	1	2	2	2	1	65.934998	167.168	56.945702	103.738	6.4030199	164.13333	0	-23.0189	-18.419001	55.502998	1	0	164.1333312988281	0	.84954751	96.74395	0	7	13.677777	18.419001	23.0189	0	0	1
57	2	2	2	25.5035	83.5	141	4.1529999	62.799999	8.0419998	61.700001	1.45	2.4260001	.89200002	3	1	1	1	2	1	1	59.900101	173.791	69.690102	88.874901	5.3678799	186.63333	0	-25.0508	-18.943501	55.412498	1	0	186.6333312988281	0	.71040726	104.12389	2	22	15.552777	18.943501	25.0508	0	0	1
57	2	2	2	21.918501	84.5	139.5	6.375	63.599998	5.4330001	45.900002	1.482	4.2270002	1.747	3	3	1	1	1	1	1	64.602402	146.05499	51.700199	78.9571	5.23841	162.06667	0	-19.881701	-15.691	49.953499	1	0	162.0666656494141	0	.71945697	103.5836	0	19	13.505555	15.691	19.881701	0	0	1
57	2	2	2	28.4384	84	140.5	3.849	100.7	5.1240001	49.299999	1.171	2.3	1.2869999	3	1	1	2	2	2	1	57.617001	178.998	75.8647	103.944	6.2404499	178.36667	0	-22.014999	-19.2817	56.275398	1	0	178.3666687011719	0	1.1391402	85.756432	1	3	14.863889	19.2817	22.014999	0	0	1
57	2	2	2	27.430901	76	125.5	4.2290001	84.800003	4.5970001	32	.95599997	2.6930001	1.967	3	2	1	1	2	1	1	56.603401	182.97	79.402603	103.839	6.2387199	159.10001	0	-20.311001	-23.83	48.5252	1	0	159.1000061035156	0	.95927608	92.032478	1	1	13.258334	23.83	20.311001	0	0	1
57	2	2	1	26.886	87	125.5	4.2909999	93.599998	4.8540001	38	1.122	2.6849999	1.117	3	2	1	1	2	1	1	55.940498	184.005	81.071503	107.94	6.2785902	177.96666	0	-21.3335	-21.8228	43.300598	1	0	177.9666595458984	0	1.0588235	88.372566	1	5	14.830555	21.8228	21.3335	0	0	1
57	2	2	1	36.172401	89	149	5.3319998	82	6.4219999	46.400002	1.0331	3.1459999	4.3130002	3	2	1	1	1	1	1	58.778599	194.423	80.143799	129.121	7.3361702	175.53334	0	-23.6035	-18.7381	52.895599	1	0	175.5333404541016	0	.92760181	93.311317	0	3	14.627778	18.7381	23.6035	0	0	1
57	2	1	1	25.584299	74.5	134	3.3729999	71.099998	6.8660002	60	1.091	1.936	.96899998	2	3	1	1	2	1	1	61.155201	121.924	47.361198	88.3843	6.77741	163.39999	0	-22.238899	-18.3724	57.3144	1	0	163.3999938964844	0	.80429864	98.944901	2	27	13.616666	18.3724	22.238899	0	0	1
57	2	2	2	27.113001	82	131	3.7349999	79.5	4.131	43.900002	.852	2.1760001	2.747	3	2	1	1	2	2	1	65.675797	129.69501	44.516899	102.632	6.6585398	187.43333	0	-28.2906	-17.822201	52.208801	1	0	187.4333343505859	0	.89932126	94.50634	0	1	15.619445	17.822201	28.2906	0	0	1
57	2	2	2	44.341999	66.5	102	4.3340001	59.099998	8.3439999	50	1.057	2.7	3.237	3	2	1	2	2	2	1	63.192501	116.98	43.057301	120.099	8.1015997	164	0	-24.2654	-16.474701	44.4758	1	0	164	0	.66855204	106.75528	1	2	13.666667	16.474701	24.2654	0	0	1
57	2	2	2	26.7803	84.5	129	4.678	73.800003	7.9949999	41.599998	1.133	2.9760001	1.9809999	3	1	1	1	2	1	1	55.715801	157.37	69.690102	88.839798	5.6553102	161.2	0	-18.1738	-14.6138	33.9757	1	0	161.1999969482422	0	.83484167	97.440758	1	0	13.433333	14.6138	18.1738	0	1	0
57	2	2	2	34.089802	75	128.5	4.6399999	60	7.5599999	64.5	.83999997	2.9920001	2.411	3	3	1	2	2	2	1	63.210201	150.793	55.476501	124.86	7.3446498	182.56667	0	-19.526899	-15.8762	45.230499	1	0	182.5666656494141	0	.67873305	106.09421	0	2	15.213889	15.8762	19.526899	0	0	1
57	2	2	1	27.521799	94	157.5	5.7259998	75	5.9850001	61.400002	1.574	3.47	1.017	3	2	1	2	1	1	2	53.3848	160.72	74.919998	108.36	6.7529302	173.56667	0	-21.4104	-14.5428	43.185101	1	0	173.5666656494141	0	.84841627	96.796944	2	9	14.463889	14.5428	21.4104	0	1	1
57	2	2	1	27.286501	92.5	137	3.3729999	84.300003	6.9099998	55.799999	.98299998	1.852	1.868	3	2	1	1	2	1	1	61.310501	181.334	70.157402	104.47	6.1849399	173.36667	0	-21.4438	-19.548599	48.1581	1	0	173.3666687011719	0	.95361996	92.256439	0	7	14.447223	19.548599	21.4438	0	0	1
57	2	2	2	26.2966	85	151	4.6950002	89	13.323	68.400002	1.4069999	2.7969999	1.556	3	1	1	1	2	1	1	55.503601	146.601	65.232201	98.963402	6.5303502	153.03334	0	-21.7055	-18.0945	45.375999	1	0	153.0333404541016	0	1.0067873	90.222015	1	7	12.752778	18.0945	21.7055	0	0	1
57	2	1	2	24.6098	85	134.5	5.3340001	86.400002	5.5180001	58.299999	1.209	3.362	1.801	3	2	1	1	2	1	1	53.7803	142.60699	65.912399	82.4515	5.5131102	176.53334	0	-21.709499	-18.3908	42.702202	1	0	176.5333404541016	0	.97737557	91.328156	0	2	14.711112	18.3908	21.709499	0	0	1
57	2	2	1	26.983299	83	160	6.1430001	95.5	5.3400002	39.900002	1.604	3.8010001	1.403	3	2	2	2	2	1	1	55.938801	185.653	81.801102	98.249603	5.9436698	163.03334	0	-22.0348	-17.857	45.1637	1	0	163.0333404541016	0	1.0803168	87.645668	1	2	13.586112	17.857	22.0348	0	0	1
57	2	2	1	31.944401	88.5	131	7.4850001	92	4.7870002	40.200001	1.22	4.7420001	2.6730001	3	2	1	2	1	1	1	53.7812	142.29201	65.765503	91.360497	6.0259099	181	0	-19.060801	-16.604099	40.7005	1	0	181	0	1.040724	89.00103	0	0	15.083333	16.604099	19.060801	0	0	1
57	2	2	1	23.568399	73	145	3.7119999	89.599998	3.0050001	49.700001	1.222	2.1500001	.954	3	1	1	2	2	2	2	63.265301	196.254	72.093201	131.28	7.11134	171.60001	0	-21.5054	-17.502501	44.638302	1	0	171.6000061035156	0	1.0135746	89.973213	0	2	14.3	17.502501	21.5054	0	0	1
57	2	2	1	28.740499	86	155.5	3.6530001	68.300003	7.0549998	30.700001	.93599999	2.1300001	2.5799999	3	2	1	2	2	2	1	51.8848	191.26801	92.028702	125.79	6.4752698	158.89999	0	-18.142401	-13.5619	30.924999	1	0	158.8999938964844	0	.77262449	100.59234	1	27	13.241666	13.5619	18.142401	0	1	0
57	2	2	1	35.152802	76.5	132	3.155	82.699997	7.1869998	49.799999	1.052	1.774	1.89	3	2	1	2	2	2	1	43.9105	141.683	79.469398	70.405998	5.0310502	188.46666	0	-11.7391	-9.4024897	25.3787	1	0	188.4666595458984	0	.93552035	92.985893	1	2	15.705555	9.4024897	11.7391	1	1	0
57	2	1	2	22.051701	81.5	127	4.375	63.200001	4.4759998	41.900002	1.415	2.45	1.75	3	2	1	1	2	1	1	56.064098	102.099	44.858002	59.892399	5.4407501	176.73334	0	-21.7321	-16.2325	41.414299	1	0	176.7333374023438	0	.71493214	103.85254	0	0	14.727778	16.2325	21.7321	0	0	1
57	2	2	2	39.560299	81.5	132	5.1729999	71.400002	4.71	51.5	.926	3.467	2.325	3	2	1	1	2	1	1	59.1157	146.495	59.893299	100.333	6.56984	179.66667	0	-25.4044	-17.030199	47.071098	1	0	179.6666717529297	0	.80769235	98.773819	1	1	14.972222	17.030199	25.4044	0	0	1
57	2	2	2	36.5984	96.5	160.5	4.1269999	77.900002	8.1529999	64.099998	1.614	2.201	1.368	3	1	1	2	2	2	1	65.858398	168.056	57.376999	113.07	6.9126201	153	0	-22.9995	-18.8375	46.6451	1	0	153	0	.88122171	95.299347	0	2	12.75	18.8375	22.9995	0	0	1
57	2	2	2	31.9692	82.5	140.5	4.8899999	87	7.493	41.200001	1.0140001	2.888	4.2199998	3	1	1	2	1	2	1	61.098801	136.076	52.935101	121.923	7.7237	166.76666	0	-18.586201	-15.7385	42.776199	1	0	166.7666625976563	0	.98416287	91.068756	0	17	13.897222	15.7385	18.586201	0	0	1
58	1	1	1	30.5158	79.5	136.5	4.3860002	68.400002	4.5170002	44.799999	.87300003	2.684	2.1270001	3	1	1	1	1	1	1	48.888199	105.069	53.702801	60.908699	5.3668699	151.5	0	-24.2297	-15.4683	38.3923	1	0	151.5	0	.77375567	92.705498	0	7	12.625	15.4683	24.2297	0	0	1
58	1	2	1	34.428902	92	169.5	4.8449998	61.099998	6.6440001	48.900002	1.551	2.898	1.053	3	1	1	2	1	1	1	64.132401	129.05	46.286999	81.8507	5.83179	177.5	0	-26.4589	-22.117599	55.791302	1	0	177.5	0	.69117647	96.212479	1	25	14.791667	22.117599	26.4589	0	0	1
58	1	2	1	34.2775	64	162	4.625	51.299999	6.4603	47.200001	1.6900001	2.2379999	2.257	3	1	1	2	1	1	1	55.829601	166.59399	73.585403	95.306198	5.70467	160.63333	0	-21.494699	-19.4508	53.523701	1	0	160.6333312988281	0	.58031672	101.90849	1	12	13.386111	19.4508	21.494699	0	0	1
58	1	2	2	36.433399	88	123	4.6760001	62.099998	5.8280001	41.799999	1.896	2.378	1.443	3	2	1	1	1	1	1	66.141502	122.118	41.347301	65.32	5.0580802	164.8	0	-27.0776	-18.8605	56.358501	1	0	164.8000030517578	0	.70248866	95.699974	0	7	13.733334	18.8605	27.0776	0	0	1
58	1	1	1	35.1838	92.5	148.5	4.473	64.699997	4.7379999	46.599998	1.517	2.5190001	1.133	3	1	1	2	1	1	1	50.442501	149.258	73.968697	79.0541	5.5500202	164.2	0	-16.4557	-18.0238	44.1679	1	0	164.1999969482422	0	.73190039	94.417274	0	7	13.683333	18.0238	16.4557	1	0	1
58	1	1	1	29.522499	72	133.5	3.46	46.599998	7.8108001	55.700001	1.29	1.929	.63499999	3	1	1	1	1	1	1	56.894901	103.834	44.7579	66.831398	5.8624701	159.2	0	-19.5441	-18.0158	45.778801	1	0	159.1999969482422	0	.52714932	105.18166	1	1	13.266666	18.0158	19.5441	0	0	1
58	1	2	2	29.7913	89	130	5.198	65.800003	4.46	43.400002	1.349	3.372	1.311	2	2	1	2	1	1	1	64.282799	82.139503	29.3379	53.724499	5.3168802	150.93333	0	-25.9202	-18.7391	53.466702	1	0	150.9333343505859	0	.74434394	93.895035	0	7	12.577778	18.7391	25.9202	0	0	1
58	1	2	1	29.453501	75	130	3.017	62.900002	2.595	41.32	1.165	1.608	.50199997	3	1	1	2	1	1	1	67.383102	124.227	40.519001	74.997002	5.7748199	179.3	0	-28.5536	-26.232599	62.218601	1	0	179.3000030517578	0	.71153849	95.297806	1	3	14.941667	26.232599	28.5536	0	0	1
58	1	1	1	25.7812	90	148	7.1030002	55.700001	7.5809999	38.200001	1.656	4.6079998	2.1359999	3	1	1	1	1	1	1	59.263199	94.221802	38.3829	52.568001	4.9969001	153.13333	0	-19.937	-17.9779	44.5509	1	0	153.1333312988281	0	.63009053	99.186508	1	3	12.761111	17.9779	19.937	0	0	1
58	1	2	2	37.0751	70.5	143	3.8870001	47.400002	10.27	61.099998	1.235	2.2320001	1.658	3	2	1	2	1	1	1	55.494301	145.188	64.616898	83.618103	5.89153	167.3	0	-20.8151	-18.842199	49.268101	1	0	167.3000030517578	0	.53619909	104.59427	1	5	13.941667	18.842199	20.8151	0	0	1
58	1	2	2	37.541698	82	128.5	5.4559999	74.800003	5.9050002	45.619999	1.03	3.2590001	4.3130002	3	2	1	2	1	1	1	56.155102	154.28	67.643997	68.675797	5.1037302	170.33333	0	-17.796301	-18.405399	37.5993	1	0	170.3333282470703	0	.84615386	90.017166	1	21	14.194444	18.405399	17.796301	0	0	1
58	2	1	1	26.2012	83.5	137.5	4.4640002	87.099998	6.1529999	54.299999	.83600003	2.72	4.3130002	1	1	1	1	2	1	1	62.9673	114.281	42.3214	77.730499	5.67064	175.93333	0	-20.805401	-18.003599	43.905998	1	0	175.9333343505859	0	.9852941	90.388588	1	4	14.661111	18.003599	20.805401	0	0	1
58	2	2	1	26.7959	85.5	141.5	4.7730999	86.699997	4.7086	38.200001	1.1122	2.9354999	2.4597001	3	2	1	2	2	2	1	52.5802	129.28799	61.307899	102.202	6.8343701	160.3	0	-18.0159	-17.319599	32.528198	1	0	160.3000030517578	0	.98076922	90.559753	1	1	13.358334	17.319599	18.0159	0	0	0
58	2	2	2	31.6971	83.5	143.5	3.5409999	69.900002	13.323	41	.66799998	2.227	2.822	3	2	1	1	1	1	1	57.2813	117.118	50.0313	81.935898	6.7772598	172.56667	0	-20.132601	-16.1854	38.246899	1	0	172.5666656494141	0	.79072398	98.942062	0	2	14.380555	16.1854	20.132601	0	0	1
58	2	2	1	30.804199	75.5	145	3.1719999	63.900002	11.061	50.900002	1.0880001	1.6059999	2.1059999	3	1	1	2	2	2	1	54.2365	166.91901	76.387901	118.72	6.6750698	157.93333	0	-21.4244	-17.7131	38.964001	1	0	157.9333343505859	0	.72285068	102.65975	1	7	13.161111	17.7131	21.4244	0	0	1
58	2	2	1	27.322901	88	148.5	4.2069998	77.599998	10.279	52.400002	1.669	1.934	2.0150001	3	2	1	2	2	2	1	51.7868	138.22301	66.641502	95.473602	6.53234	174.5	0	-20.101999	-16.8764	43.878201	1	0	174.5	0	.87782806	94.782448	1	1	14.541667	16.8764	20.101999	0	0	1
58	2	2	1	30.759899	90	159.5	4.6440001	70	8.283	50.700001	1.211	2.612	4.3130002	3	3	1	2	2	1	1	63.1665	200.495	73.849098	135.515	6.79878	175.33333	0	-24.3515	-20.871099	48.0797	1	0	175.3333282470703	0	.79185522	98.883942	1	3	14.611111	20.871099	24.3515	0	0	1
58	2	1	2	33.682301	81	124.5	3.471	111.887	5.5219998	46.099998	.98799998	2.1099999	1.363	3	2	1	2	2	2	1	56.7495	149.093	64.483398	96.795097	6.4344201	152.89999	0	-21.8874	-19.233299	40.552101	1	0	152.8999938964844	0	1.2656901	81.547874	1	7	12.741666	19.233299	21.8874	0	0	1
58	2	2	1	30.523399	96	161.5	4.1230001	78.489998	6.2870998	50.52	1.0095	2.4388001	2.4946001	3	1	2	2	2	2	1	56.1455	207.491	90.994102	130.006	6.5404301	181.3	0	-18.8687	-15.0109	40.693901	1	0	181.3000030517578	0	.88789588	94.339249	0	5	15.108334	15.0109	18.8687	0	1	1
58	2	2	1	34.438999	85.5	165.5	5.0022998	76.629997	6.3793998	49.599998	1.1317	3.0824001	2.9414999	3	2	2	2	2	2	1	63.8522	174.325	63.014801	133.27699	7.9019799	182.33333	0	-25.8589	-23.809601	52.0089	1	0	182.3333282470703	0	.86685514	95.273727	1	4	15.194444	23.809601	25.8589	0	0	1
58	2	2	1	32.994991	100.5	162	4.6440001	81.739998	6.9222002	58.544998	1.0883	2.8892	2.3183999	3	3	1	2	1	1	1	55.2015	139.007	62.273201	112.137	7.3708501	201.7	0	-18.351101	-14.368	38.331402	1	0	201.6999969482422	0	.92466062	92.77916	2	14	16.808332	14.368	18.351101	0	1	1
58	2	2	2	37.908199	78	127	4.1160002	60.200001	5.8070002	48.419998	1.013	2.5710001	1.623	3	1	1	2	2	2	1	58.009102	201.632	84.666901	153.535	8.0416002	158.33333	0	-22.747601	-18.426201	49.2029	1	0	158.3333282470703	0	.68099546	105.20755	0	6	13.194444	18.426201	22.747601	0	0	1
58	2	2	1	34.313301	79	133	2.71	101.4	6.3239999	42.200001	.78600001	1.524	2.3440001	3	2	1	2	2	1	1	52.565899	174.85699	82.941803	103.945	6.3646998	152.03334	0	-18.1952	-13.923	34.344299	1	0	152.0333404541016	0	1.1470588	84.914032	1	9	12.669445	13.923	18.1952	0	1	1
58	2	2	1	29.4531	93.5	167	4.8747001	77.048698	8.3830004	55.900002	1.2013	2.9136	2.5084	2	2	2	2	2	2	1	65.397301	182.302	63.081501	108.36	6.4137502	167.76666	0	-20.0793	-18.188601	43.759998	1	0	167.7666625976563	0	.87159163	95.060593	0	1	13.980556	18.188601	20.0793	0	0	1
58	2	2	2	25.7318	90.5	170.5	4.1240001	79.769997	6.7793002	45.23	1.295	2.3108001	2.3124001	3	2	1	2	2	1	1	63.119202	159.006	58.642502	100.545	6.3356099	156	0	-25.257999	-19.9447	49.201099	1	0	156	0	.90237552	93.714119	1	2	13	19.9447	25.257999	0	0	1
58	2	2	2	29.1502	90.5	165	3.4300001	60.599998	7.5040002	57.599998	1.052	2.075	1.534	3	1	1	2	2	2	1	53.342999	224.38699	104.692	119.772	6.1641102	178.16667	0	-20.327	-14.8173	41.7491	1	0	178.1666717529297	0	.68552035	104.92159	1	5	14.847222	14.8173	20.327	0	1	1
58	2	2	2	34.416698	79	123.5	4.1950002	93.199997	4.6880002	42.099998	.87900001	2.5120001	2.3210001	3	2	2	2	2	2	1	51.508499	181.435	87.9804	128.371	7.1540198	186.10001	0	-18.1187	-19.582399	46.6549	1	0	186.1000061035156	0	1.0542986	87.908554	0	2	15.508334	19.582399	18.1187	0	0	1
58	2	2	1	27.642599	72	127.5	4.6848001	87.578697	6.2746	57.900002	1.0486	2.9389	2.5135	3	1	1	2	2	2	1	61.260399	180.06599	69.756798	106.292	6.36589	156.23334	0	-22.2255	-15.9167	46.4622	1	0	156.2333374023438	0	.99070925	90.185204	1	10	13.019444	15.9167	22.2255	0	0	1
58	2	2	2	22.191099	75.5	130	4.6370001	88.099998	10.25	49.5	1.784	2.4130001	.88	3	1	1	2	2	2	2	55.9352	170.95399	75.330704	100.545	5.8322401	166.46666	0	-22.6663	-15.6378	43.8251	1	0	166.4666595458984	0	.99660629	89.9655	1	3	13.872222	15.6378	22.6663	0	0	1
58	2	2	1	31.1583	82	139	4.4066	71.629997	5.9994001	45.599998	1.1217	2.6617	2.3610001	3	2	1	1	2	1	1	55.383598	133.59801	59.606602	122.672	7.9640098	173.53334	0	-18.8888	-16.116699	49.015099	1	0	173.5333404541016	0	.81029409	97.952843	0	0	14.461112	16.116699	18.8888	0	0	1
58	2	2	1	27.9837	61.5	124.5	4.546	69.699997	3.5450001	38.700001	1.335	2.655	1.767	3	2	1	1	2	1	1	51.758301	112.807	54.4198	93.909302	6.7541499	171.10001	0	-19.5091	-18.098101	34.978401	1	0	171.1000061035156	0	.78846151	99.058655	1	3	14.258334	18.098101	19.5091	0	0	1
58	2	2	1	26.633499	87.5	165	5.8400002	85.699997	6.993	44.799999	1.178	3.836	1.4220001	2	2	1	2	1	1	1	60.870998	126.124	49.351101	89.177299	6.6431799	186.60001	0	-22.878099	-17.2167	49.012699	1	0	186.6000061035156	0	.96945697	90.992577	1	4	15.55	17.2167	22.878099	0	0	1
58	2	2	2	32.5952	96	146.5	2.6689999	76.099998	7.1550002	79.099998	.88099998	1.4069999	2.4979999	3	1	1	2	2	2	1	63.4314	209.36	76.559998	120.372	6.21978	153.53334	0	-20.579399	-21.245399	41.319099	1	0	153.5333404541016	0	.86085969	95.545883	1	10	12.794445	21.245399	20.579399	0	0	1
58	2	2	1	31.6609	78.5	125.5	4.2800002	66.699997	13.323	80.224998	.921	2.622	2.5320001	2	3	1	1	1	1	1	52.1395	151.44	72.480003	75.851997	4.9608302	175.93333	0	-13.891	-9.5885296	35.2001	1	0	175.9333343505859	0	.75452483	100.86613	0	1	14.661111	9.5885296	13.891	1	1	1
58	2	2	1	29.665199	88.5	146	4.552	73.599998	3.724	58.299999	1.068	2.977	.99599999	3	3	1	2	1	2	2	53.0453	232.11501	109.989	140.14101	6.60954	154.43333	0	-19.2717	-19.483	32.422699	1	0	154.4333343505859	0	.8325792	96.866653	0	7	12.869445	19.483	19.2717	0	0	0
58	2	2	1	32.660801	101	162	4.6500001	66.699997	6.0960002	48.799999	1.0420001	2.881	2.674	3	2	2	2	2	2	1	65.089401	124.537	43.4767	102.777	6.87218	160.66667	0	-22.202801	-20.4914	45.4599	1	0	160.6666717529297	0	.75452483	100.86613	1	11	13.388889	20.4914	22.202801	0	0	1
58	2	2	1	25.067499	90	153	4.085	77.5	4.1059999	39.299999	1.674	2.2320001	.50400001	3	2	1	2	1	2	1	62.3554	112.512	42.354801	71.702698	5.3031702	183	0	-22.0881	-15.8866	43.731998	1	0	183	0	.87669683	94.832695	1	1	15.25	15.8866	22.0881	0	0	1
58	2	2	1	35.0443	81	154	4.3790002	74.800003	7.928	45.599998	1.3279999	2.4400001	2.51	3	2	1	2	2	2	1	66.332001	161.793	54.472401	127.454	7.1097598	165.76666	0	-23.940901	-18.271799	53.464001	1	0	165.7666625976563	0	.84615386	96.224915	0	3	13.813889	18.271799	23.940901	0	0	1
58	2	2	1	34.187801	100	140	5.0110002	84.300003	6.4120002	41.299999	1.632	2.7780001	1.408	3	1	1	2	2	2	1	50.092499	166.295	82.993401	112.595	6.94344	167.89999	0	-13.0191	-11.2893	25.4636	1	0	167.8999938964844	0	.95361996	91.610641	1	9	13.991666	11.2893	13.0191	1	1	0
58	2	2	2	36.157001	89.5	154.5	3.4100001	52.799999	4.8200002	42.099998	.898	1.954	2.342	3	2	1	2	2	2	1	55.435001	167.82201	74.789803	125.01	7.41291	161.8	0	-18.034201	-17.1308	46.6782	1	0	161.8000030517578	0	.59728503	111.03465	0	7	13.483334	17.1308	18.034201	0	0	1
58	2	2	2	29.110399	72	120.5	4.053	76.199997	9.1990004	49	.89300001	2.645	2.4990001	3	2	1	1	1	1	1	57.961399	224.267	94.278999	112.367	5.6846299	161.63333	0	-21.059299	-21.3922	42.648998	1	0	161.6333312988281	0	.86199093	95.494331	2	11	13.469444	21.3922	21.059299	0	0	1
59	1	2	1	22.006901	75.5	152	5.8740001	55.799999	12.442	69.800003	2.0250001	2.73	.88999999	3	2	1	1	1	1	1	53.1488	153.16499	71.759399	73.5951	4.91537	164.26666	0	-20.147301	-19.358801	42.8526	1	0	164.2666625976563	0	.63122171	98.434097	1	7	13.688889	19.358801	20.147301	0	0	1
59	1	2	2	37.113499	85.5	129.5	4.9330001	66.300003	10.269	49.200001	1.316	3.1040001	1.04	3	1	1	1	1	1	1	57.122101	138.01199	59.176498	72.824097	5.2767901	174.96666	0	-18.9904	-19.4231	39.558601	1	0	174.9666595458984	0	.75000006	93.005844	1	11	14.580555	19.4231	18.9904	0	0	1
59	1	2	1	28.806601	106.5	171	3.316	100	6.3509998	36.400002	1.187	1.694	2.21	3	2	1	1	1	1	1	55.172401	101.631	45.558899	64.938904	5.4408102	168.16667	0	-21.720501	-14.2752	41.589901	1	0	168.1666717529297	0	1.1312218	81.243423	0	0	14.013889	14.2752	21.720501	0	1	1
59	1	2	1	29.3407	74.5	132.5	4.296	66.699997	8.1459999	46.799999	1.107	2.7349999	2.0799999	1	1	1	2	1	1	1	55.0881	83.307701	37.415001	63.466999	5.5956001	151.5	0	-20.5872	-15.2499	46.084301	1	0	151.5	0	.75452483	92.821976	1	22	12.625	15.2499	20.5872	0	0	1
59	1	2	2	25.4291	74	152	5.4439998	44.799999	3.5009999	43.799999	1.566	3.1359999	2.3440001	3	2	1	2	1	1	1	71.655899	88.080498	24.965599	60.453098	5.5888901	179.86667	0	-30.873699	-20.883801	56.3881	1	0	179.8666687011719	0	.5067873	105.80782	0	1	14.988889	20.883801	30.873699	0	0	1
59	1	2	2	22.816401	74.5	137.5	5.1100001	66.800003	7.256	61.900002	2.0250001	2.615	1.3329999	3	2	1	1	1	1	1	63.938702	165.58099	59.710499	97.355797	5.7144299	165.8	0	-24.696501	-20.4972	39.070599	1	0	165.8000030517578	0	.75565612	92.776237	1	10	13.816667	20.4972	24.696501	0	0	1
59	1	2	1	39.436699	100.5	145	5.848	55.400002	5.2680001	51.200001	1.501	3.5020001	1.982	3	1	1	2	1	1	1	61.6297	126.564	48.562801	81.585503	5.9037299	181.43333	0	-25.084299	-18.995899	51.329102	1	0	181.4333343505859	0	.62669683	98.667358	1	4	15.119445	18.995899	25.084299	0	0	1
59	1	2	1	31.2295	87.5	139	4.0669999	71	6.2529998	45.299999	.89399999	2.599	2.0550001	3	1	1	2	1	1	1	70.676697	100.725	29.535999	70.431999	5.94912	179.39999	0	-31.320801	-19.7071	71.342796	1	0	179.3999938964844	0	.8031674	90.933563	0	1	14.95	19.7071	31.320801	0	0	1
59	1	2	1	34.101601	70.5	136.5	3.3429999	66.5	5.369	44.900002	1.0420001	1.909	2.056	3	1	1	2	1	1	1	72.782402	148.625	40.452301	84.0737	5.4582601	167.89999	0	-27.6731	-19.4023	68.1362	1	0	167.8999938964844	0	.75226247	92.913727	1	51	13.991666	19.4023	27.6731	0	0	1
59	1	2	2	36.363602	71.5	120	4.085	60.900002	5.493	46.700001	1.517	2.098	1.698	3	1	1	1	1	1	1	66.401398	138.379	46.493401	70.931702	4.74052	155	0	-24.037399	-23.9657	42.619701	1	0	155	0	.68891406	95.642097	2	38	12.916667	23.9657	24.037399	0	0	1
59	1	1	2	34.115002	94.5	165.5	6.553	38.900002	8.0570002	57.200001	2.0250001	3.6659999	1.7869999	3	2	1	2	1	1	1	61.8325	165.013	62.9814	120.941	7.3709302	171.46666	0	-25.6654	-24.992001	62.0728	1	0	171.4666595458984	0	.44004527	110.83955	0	1	14.288888	24.992001	25.6654	0	0	1
59	1	2	2	30.141199	82	124.5	2.9719999	51.700001	5.4569998	49.700001	.96499997	1.774	1.306	3	2	1	1	1	1	1	54.669102	110.443	50.064701	83.618103	6.7885199	166.96666	0	-24.9303	-22.592699	50.3932	1	0	166.9666595458984	0	.58484161	100.93687	1	11	13.913888	22.592699	24.9303	0	0	1
59	1	2	2	27.0641	71.5	136.5	5.6009998	55.799999	6.447	50.630001	1.3380001	3.6199999	1.743	3	2	1	1	1	1	1	55.050701	108.707	48.863201	65.009003	5.0622201	155.83333	0	-23.373301	-15.4135	37.876701	1	0	155.8333282470703	0	.63122171	98.434097	2	4	12.986111	15.4135	23.373301	0	0	1
59	1	2	2	24.0172	64.5	134.5	4.3410001	59.799999	12.2	45.900002	1.7180001	2.283	.93000001	3	2	1	1	1	1	1	54.8619	139.013	62.747799	72.964302	5.3206601	157.13333	0	-21.993999	-18.5219	47.844898	1	0	157.1333312988281	0	.67647058	96.217377	1	0	13.094444	18.5219	21.993999	0	0	1
59	2	2	1	29.513399	84	140.5	3.9760001	70.300003	8.8027	54.599998	1.092	2.2360001	2.5680001	3	2	1	2	2	2	1	56.316299	160.429	70.081398	92.185699	5.8513398	160.53334	0	-21.649401	-17.105801	43.5019	1	0	160.5333404541016	0	.79524893	98.019318	1	3	13.377778	17.105801	21.649401	0	0	1
59	2	1	1	28.557301	90.5	159	4.2729998	70.5	5.8800001	53.599998	.94599998	2.7969999	2.546	2	1	2	2	2	2	1	64.547699	137.229	48.650902	92.549202	6.16715	155.8	0	-20.2903	-15.4672	45.353699	1	0	155.8000030517578	0	.79751134	97.904938	1	54	12.983334	15.4672	20.2903	0	0	1
59	2	2	2	31.971201	90	138	4.5549998	57	6.0840001	51.900002	1.14	2.7709999	1.728	3	2	1	2	1	2	1	64.6036	160.944	56.968399	120.585	6.7733002	151.89999	0	-18.797199	-15.8552	43.7635	1	0	151.8999938964844	0	.64479637	106.84293	1	11	12.658333	15.8552	18.797199	0	0	1
59	2	2	2	26.0462	73.5	130.5	3.2850001	91.599998	7.2519999	49.700001	1.257	1.776	.65799999	2	2	1	1	2	1	1	53.653301	154.39999	71.559196	90.942596	5.9158802	184.23334	0	-20.444	-19.2285	43.825699	1	0	184.2333374023438	0	1.0361991	87.916679	1	17	15.352778	19.2285	20.444	0	0	1
59	2	2	2	29.8776	83	148.5	4.217	73.400002	9.8710003	52	.963	2.4820001	4.0869999	3	2	1	1	2	1	1	64.727798	139.26601	49.1222	103.411	6.7368598	160.96666	0	-19.8785	-19.0851	50.1007	1	0	160.9666595458984	0	.83031678	96.296219	1	3	13.413888	19.0851	19.8785	0	0	1
59	2	2	2	28.1315	86	163	5.401	71.900002	7.335	47.900002	1.283	3.359	2.898	3	1	2	2	2	2	1	53.448898	177.09599	82.439903	111.199	6.6514902	161.86667	0	-20.018801	-20.305201	41.8526	1	0	161.8666687011719	0	.81334841	97.11689	1	0	13.488889	20.305201	20.018801	0	0	1
59	2	2	1	31.2346	87	141	3.737	79.400002	5.5539999	56.400002	1.2130001	2.3239999	1.108	3	2	1	1	2	1	1	62.367298	139.349	52.4408	95.098	6.3683901	167.60001	0	-25.7012	-20.565399	49.456402	1	0	167.6000061035156	0	.89819008	93.236099	2	4	13.966667	20.565399	25.7012	0	0	1
59	2	2	2	27.182899	76	133	4.4113998	74.800003	7.4275999	66.699997	1.4283	2.5311999	1.3678	3	2	1	2	2	2	2	63.352699	183.97099	67.420502	101.491	5.84619	163.53334	0	-23.836599	-19.928301	55.092499	1	0	163.5333404541016	0	.84615386	95.551338	1	2	13.627778	19.928301	23.836599	0	0	1
59	2	1	1	35.059399	96	150	3.5810001	101.3	5.7080002	39.900002	.96799999	2.237	1.415	3	2	1	2	2	2	1	47.433102	117.314	61.668499	94.325798	6.7799201	172.8	0	-22.319599	-12.0578	34.542301	1	0	172.8000030517578	0	1.1459277	84.353836	1	5	14.400001	12.0578	22.319599	0	1	1
59	2	2	2	27.431601	101.5	164	4.355	76.199997	4.723	57.299999	.972	2.776	2.404	3	1	1	2	2	2	1	53.101898	122.125	57.273998	85.861	6.4746499	160.46666	0	-18.325399	-17.7218	44.998001	1	0	160.4666595458984	0	.86199093	94.825867	1	0	13.372222	17.7218	18.325399	0	0	1
59	2	2	1	40.902302	99.5	181	3.4200001	108.2	5.0798001	38.599998	.86839998	1.985	1.709	3	3	1	2	2	2	1	58.367298	196.02499	81.610298	117.415	6.7357898	131.89999	1	-22.7799	-14.6082	58.446602	1	1	131.8999938964844	0	1.2239819	82.09996	1	4	10.991666	14.6082	22.7799	0	1	1
59	2	2	1	34.7043	91	163	4.9050002	78.099998	5.585	38.200001	1.072	2.7550001	4.3130002	3	1	2	2	2	2	1	47.4785	224.457	109.989	123.178	6.3266401	180.8	0	-15.4325	-16.5497	39.3092	1	0	180.8000030517578	0	.88348413	93.87085	0	2	15.066667	16.5497	15.4325	1	0	1
59	2	2	2	27.1359	67	131	4.0149999	75.199997	5.5900002	50.700001	.87699997	2.4860001	2.892	3	1	1	1	2	1	1	67.163902	165.58099	54.3703	113.477	6.6490302	158.63333	0	-22.969299	-17.8463	45.7631	1	0	158.6333312988281	0	.85067868	95.342117	1	5	13.219444	17.8463	22.969299	0	0	1
59	2	2	1	28.966801	95	152.5	4.0689998	86.5	6.796	44.299999	1.477	2.2709999	1.171	3	2	1	2	2	2	1	61.2672	141.04201	54.629398	87.428398	5.99579	151.3	0	-24.1761	-21.245199	53.744202	1	0	151.3000030517578	0	.9785068	90.01123	1	9	12.608334	21.245199	24.1761	0	0	1
59	2	2	1	37.827599	79	136.5	5.2589998	75.099998	9.4166002	69.5	.9928	3.2980001	3.2690001	3	2	1	2	2	2	1	46.524502	158.662	84.845497	137.02299	7.8309798	165.89999	0	-16.3106	-14.063	34.553799	1	0	165.8999938964844	0	.84954751	95.394272	0	4	13.825	14.063	16.3106	1	1	1
59	2	1	2	31.0401	92.5	152	6.6160002	75.599998	9.4329996	69.699997	1.307	4.4819999	2.2379999	3	2	1	1	1	1	1	41.923	107.433	69.976898	99.504402	7.93818	186.63333	0	-13.4242	-3.8212399	28.0261	1	0	186.6333312988281	0	.85520363	95.13446	0	7	15.552777	3.8212399	13.4242	1	1	0
59	2	2	1	29.8258	98.5	181	7.4850001	75.699997	6.6334	41.299999	1.7151999	4.7420001	1.748	3	1	1	1	1	1	1	58.791401	201.15401	82.892601	129.94099	6.65869	164.60001	0	-22.001101	-19.344999	44.088902	1	0	164.6000061035156	0	.85633481	95.082794	0	7	13.716667	19.344999	22.001101	0	0	1
59	2	2	1	39.167999	82.5	132	4.0159998	81.400002	12.974	70.599998	.99199998	2.4590001	2.5940001	3	2	1	2	2	2	1	50.726501	204.464	100.746	109.229	5.8949199	180.76666	0	-13.9838	-13.7587	33.810699	1	0	180.7666625976563	0	.92081451	92.287674	1	11	15.063889	13.7587	13.9838	1	1	0
59	2	2	2	34.6479	81	139	4.5019999	82.599998	4.994	34.599998	1.0369999	2.8710001	1.382	3	2	1	2	1	2	1	47.648998	214.007	109.989	127.162	6.91611	160.36667	0	-15.2266	-20.571501	39.4673	1	0	160.3666687011719	0	.93438911	91.734253	0	2	13.363889	20.571501	15.2266	1	0	1
59	2	1	2	23.557699	82	136	6.3319998	100.1	8.5539999	51.900002	1.624	3.973	2.3959999	3	2	1	2	2	2	1	41.923	146.69	86.612	100.545	6.5353599	151.60001	0	-14.3224	-15.8387	32.987301	1	0	151.6000061035156	0	1.1323529	84.767998	1	3	12.633334	15.8387	14.3224	1	0	0
59	2	2	2	44.341999	69.5	102	3.97	111.887	5.02	45.700001	.65799999	2.645	2.7030001	1	3	2	2	2	2	1	41.923	178.798	108.507	144.106	8.2700005	156.7	0	-13.6914	-13.6192	27.4767	1	0	156.6999969482422	0	1.2656901	80.977036	1	6	13.058333	13.6192	13.6914	1	1	0
59	2	2	2	23.8606	78.5	123.5	6.7340002	74.300003	4.9050002	43.700001	2.0250001	3.924	.90200001	3	1	1	2	1	2	1	52.422501	149.205	70.9879	87.236	5.8229198	189.56667	0	-17.747601	-17.3988	45.569801	1	0	189.5666656494141	0	.84049779	95.815086	0	1	15.797222	17.3988	17.747601	0	0	1
59	2	2	1	33.827202	85.5	139.5	4.5040002	72.900002	10.415	51.900002	1.079	2.618	3.411	2	2	1	2	2	1	1	42.145802	94.407402	54.618698	82.165199	6.4633002	175.39999	0	-14.5302	-8.70998	26.6863	1	0	175.3999938964844	0	.82466066	96.567123	0	7	14.616666	8.70998	14.5302	1	1	0
59	2	2	1	25.665001	91	148.5	5.6939998	105.5	7.8992	55.900002	1.1763	3.6470001	2.6289999	3	1	1	1	1	1	1	52.956902	132.054	62.122002	83.112099	5.78859	176.10001	0	-16.525999	-18.880699	32.551601	1	0	176.1000061035156	0	1.1934389	82.9571	1	9	14.675	18.880699	16.525999	1	0	0
59	2	2	1	35.526001	76	143	5.9180002	71.5	3.714	40	1	3.619	4.3130002	3	2	1	2	2	1	1	59.505402	133.606	54.103298	114.037	7.6338	168.10001	0	-19.059799	-19.648001	42.952801	1	0	168.1000061035156	0	.80882353	97.339821	1	2	14.008334	19.648001	19.059799	0	0	1
59	2	2	1	29.3596	90	141.5	4.1700001	86.099998	8.7629995	59.200001	1.279	2.4100001	.98299998	3	2	1	2	1	2	1	54.968601	159	71.599998	116.298	7.1264801	171.33333	0	-21.5502	-15.4138	42.5243	1	0	171.3333282470703	0	.97398186	90.182869	1	10	14.277778	15.4138	21.5502	0	0	1
59	2	1	2	27.940201	87	153	6.3870001	74.699997	6.3070002	48.66	1.113	4.2220001	2.8429999	3	2	1	1	1	1	1	59.232399	123.601	50.389198	104.131	6.9511199	169.36667	0	-18.851299	-14.3794	47.7066	1	0	169.3666687011719	0	.84502262	95.603889	1	9	14.113889	14.3794	18.851299	0	1	1
59	2	2	1	37.3456	85	144.5	4.1389999	75.599998	6.4612002	51.700001	1.0987	2.5139999	1.931	3	2	1	2	1	1	1	59.058701	162.673	66.600403	114.707	6.66818	175.89999	0	-26.542601	-18.165899	51.582199	1	0	175.8999938964844	0	.85520363	95.13446	2	32	14.658333	18.165899	26.542601	0	0	1
59	2	2	2	27.765699	87	141.5	4.3769999	82.199997	6.072	34.299999	1.404	2.3829999	1.263	3	1	1	2	2	2	1	62.2855	192.446	72.5802	88.815498	4.8610601	189.13333	0	-19.941299	-18.612301	37.354698	1	0	189.1333312988281	0	.92986423	91.917458	1	3	15.761111	18.612301	19.941299	0	0	1
59	2	2	2	26.920401	84.5	131.5	3.589	75	6.006	44.599998	1.513	1.806	.82200003	3	1	1	1	2	1	1	60.355202	125.324	49.684601	90.037804	5.9755902	166.3	0	-18.3193	-19.8134	40.410198	1	0	166.3000030517578	0	.84841627	95.446533	0	5	13.858334	19.8134	18.3193	0	0	1
59	2	2	1	26.9972	78.5	113.5	4.3660002	90.400002	6.2319999	58	1.294	2.543	1.278	3	1	1	2	2	2	1	55.060101	128.924	57.938301	76.119003	5.4258699	164.13333	0	-21.336	-18.865999	45.873901	1	0	164.1333312988281	0	1.0226245	88.39447	0	0	13.677777	18.865999	21.336	0	0	1
59	2	1	2	30.222	81	137	5.7059999	67.199997	11.168	78.699997	1.457	3.595	1.211	3	2	1	1	2	1	1	52.252602	172.17	82.206596	79.009697	5.22471	170.89999	0	-18.5313	-20.005199	41.5163	1	0	170.8999938964844	0	.76018095	99.853104	0	2	14.241666	20.005199	18.5313	0	0	1
60	1	2	1	24.991899	80.5	122	5.4840002	68.599998	6.6079998	41.5	1.587	3.2850001	2.0829999	3	2	1	1	1	1	1	70.049896	133.84	40.085201	77.204803	5.6426201	171.8	0	-24.2092	-19.9252	47.599602	1	0	171.8000030517578	0	.77601808	91.324402	2	8	14.316667	19.9252	24.2092	0	0	1
60	1	2	1	33.288898	87.5	175.5	7.4850001	62.599998	4.8509998	35.700001	1.739	4.7420001	1.947	3	1	1	2	1	1	1	66.782204	129.373	42.974701	68.755402	5.0552001	157.03334	0	-21.6756	-22.4639	44.472198	1	0	157.0333404541016	0	.70814478	94.116226	1	12	13.086112	22.4639	21.6756	0	0	1
60	1	2	1	34.649899	79	139.5	3.904	54.200001	7.6760001	50.200001	1.682	1.9400001	.884	3	2	1	2	1	1	1	67.976601	125.696	40.251999	62.1353	4.77316	155.23334	0	-24.989901	-20.8958	56.137699	1	0	155.2333374023438	0	.61312217	98.68512	2	32	12.936111	20.8958	24.989901	0	0	1
60	1	2	2	22.179899	76	123.5	4.927	52	4.1059999	48.099998	1.53	3.1240001	.52600002	3	1	1	1	1	1	1	64.939598	152.03	53.3022	83.583	5.4762702	173.7	0	-23.6201	-16.3755	52.011101	1	0	173.6999969482422	0	.58823532	100.0397	2	10	14.474999	16.3755	23.6201	0	0	1
60	1	2	1	27.107401	81.5	128	4.467	58.700001	5.994	53.599998	1	2.7360001	1.701	3	2	1	2	1	1	1	66.626099	109.608	36.580601	62.240501	5.4637599	176.5	0	-24.577801	-20.702	48.853699	1	0	176.5	0	.66402715	96.129242	0	2	14.708333	20.702	24.577801	0	0	1
60	1	2	2	22.512199	73	128.5	4.4499998	58.700001	10.341	53	1.175	2.7149999	2.1059999	1	2	1	1	1	1	1	71.527298	91.785301	26.133801	62.5909	5.5355902	181.16667	0	-32.1488	-22.739901	67.488197	1	0	181.1666717529297	0	.66402715	96.129242	1	7	15.097222	22.739901	32.1488	0	0	1
60	1	2	1	24.801201	83	160	7.4850001	70.900002	4.6609998	37.099998	2.0250001	4.7420001	1.4630001	3	2	1	2	1	1	1	61.688099	111.511	42.721901	62.555901	4.9436998	153.89999	0	-29.0965	-20.6567	44.7962	1	0	153.8999938964844	0	.80203623	90.338905	1	8	12.825	20.6567	29.0965	0	0	1
60	1	2	2	22.319201	78.5	157	5.026	47.400002	9.092	70.5	2.0250001	2.665	.912	3	1	1	1	1	1	1	59.053799	118.52	48.5294	73.805397	5.7469101	165.89999	0	-21.753	-15.5968	45.182999	1	0	165.8999938964844	0	.53619909	103.13507	0	7	13.825	15.5968	21.753	0	0	1
60	1	2	2	25.617201	83.5	136.5	6.006	56.599998	9.9280005	56.700001	1.201	4.1719999	1.321	3	1	1	1	1	1	1	54.516102	99.6007	45.302299	60.087101	5.0980802	131.5	1	-21.301001	-16.486401	36.435001	1	1	131.5	0	.64027148	97.288353	1	13	10.958333	16.486401	21.301001	0	0	1
60	1	2	1	40.043201	85	130	3.358	51.5	13.166	62.400002	1.314	1.9579999	1.038	2	2	1	2	1	1	1	56.878799	155.267	66.953201	90.872498	5.9269199	177.89999	0	-22.804899	-17.4648	47.175201	1	0	177.8999938964844	0	.5825792	100.3582	1	4	14.825	17.4648	22.804899	0	0	1
60	1	2	2	32.446701	86.5	144	5.4679999	66.900002	5.6139998	36.099998	1.415	3.47	1.681	3	2	1	2	1	1	1	67.778503	109.074	35.145401	56.9837	4.6230602	170	0	-24.713301	-21.9447	59.854099	1	0	170	0	.75678736	92.081474	1	45	14.166667	21.9447	24.713301	0	0	1
60	1	1	2	27.024	82.5	136.5	5.052	111.887	9.5349998	50.990002	1.429	3.0699999	1.816	3	1	1	2	1	1	1	66.540901	115.015	38.483101	75.1371	5.8734598	153.23334	0	-28.879999	-20.754499	69.740799	1	0	153.2333374023438	0	1.2656901	77.747948	0	7	12.769444	20.754499	28.879999	0	0	1
60	1	2	2	27.085501	94.5	151.5	7.4850001	61.200001	5.0275002	34.400002	1.6463	4.7420001	3.1589999	3	2	1	2	1	1	1	65.453598	124.728	43.089001	83.898499	6.0899501	182.89999	0	-29.011101	-23.7316	57.130699	1	0	182.8999938964844	0	.69230771	94.819191	0	7	15.241666	23.7316	29.011101	0	0	1
60	1	2	1	34.280201	82	122	5.4860001	54.200001	6.7059999	55.5	1.214	3.71	1.071	3	3	1	2	1	1	1	49.064098	135.668	69.1035	77.851097	5.3756399	156.23334	0	-17.233101	-18.2293	45.299999	1	0	156.2333374023438	0	.61312217	98.68512	2	1	13.019444	18.2293	17.233101	0	0	1
60	2	2	2	29.134899	81.5	134	6.9109998	74.599998	5.4159999	40.900002	1.113	4.7420001	2.0420001	3	1	1	1	2	1	1	57.392601	138.202	58.884399	97.058601	6.46596	169.06667	0	-20.8645	-18.692301	38.268101	1	0	169.0666656494141	0	.84389138	94.986946	0	5	14.088889	18.692301	20.8645	0	0	1
60	2	2	1	26.633499	68.5	110.5	3.7969999	90.400002	8.3710003	55.799999	1.145	2.171	2.9059999	3	2	2	1	2	2	1	59.606998	130.802	52.834999	80.043503	5.5716801	160.3	0	-21.8619	-17.557199	50.3671	1	0	160.3000030517578	0	1.0226245	87.775711	1	3	13.358334	17.557199	21.8619	0	0	1
60	2	2	2	29.691401	74.5	130.5	4.836	69.900002	5.4120002	36.400002	1.2309999	3.122	1.442	3	2	1	1	2	2	1	60.067902	167.371	66.834702	99.857803	6.4519501	189.53334	0	-23.282	-20.9998	39.8634	1	0	189.5333404541016	0	.79072398	97.561722	2	11	15.794445	20.9998	23.282	0	0	1
60	2	2	2	32.9496	82	150.5	4.934	99.599998	12.957	61.599998	1.199	3.0599999	2.619	3	1	2	2	2	2	1	49.4133	183.716	92.935699	129.45399	7.32096	163.7	0	-20.038799	-20.445	37.925301	1	0	163.6999969482422	0	1.1266968	84.348038	2	15	13.641666	20.445	20.038799	0	0	1
60	2	2	1	34.768902	77	143	5.5100002	78.300003	4.6090002	36.5	1.064	3.8150001	1.847	3	2	2	2	1	2	1	64.950203	204.017	71.507401	150.21201	7.4471402	163.93333	0	-23.487499	-11.1535	49.742199	1	0	163.9333343505859	0	.88574666	93.115822	0	2	13.661111	11.1535	23.487499	0	1	1
60	2	2	2	26.3967	75	117	5.5409999	88.400002	3.931	45.700001	1.451	3.4430001	2.806	3	1	2	2	2	2	1	52.170502	170.274	81.441101	105.628	6.4683399	168.16667	0	-16.4967	-16.1457	39.797699	1	0	168.1666717529297	0	1	88.586533	0	0	14.013889	16.1457	16.4967	1	0	1
60	2	2	2	29.5476	87	150.5	4.2309999	105	11.099	61.099998	1.65	2.4489999	.995	3	1	1	2	2	2	1	49.3587	143.255	72.546402	111.904	7.2771101	180.06667	0	-17.729601	-14.2224	31.5956	1	0	180.0666656494141	0	1.1877828	82.537399	1	1	15.005555	14.2224	17.729601	0	1	0
60	2	2	1	22.3347	84.5	144.5	3.573	79.800003	8.3570004	59.5	.94199997	2.3269999	1.191	3	2	1	1	2	1	1	53.285301	148.325	69.289597	82.636803	5.2398	153.16667	0	-19.5049	-15.9598	31.819	1	0	153.1666717529297	0	.90271497	92.392426	0	2	12.763889	15.9598	19.5049	0	0	0
60	2	2	1	25.546301	90.5	161.5	5.3179998	72.5	5.0282998	31.799999	1.7934	2.9560001	1.327	3	2	1	2	2	2	1	57.2663	108.173	46.226398	86.702103	7.3793802	189.36667	0	-21.2729	-17.6581	40.510799	1	0	189.3666687011719	0	.82013577	96.108246	2	5	15.780556	17.6581	21.2729	0	0	1
60	2	2	2	24.9121	91	146	3.4749999	61.799999	7.4590001	51.02	1.053	2.052	.86000001	3	2	1	2	2	2	1	57.1394	139.78101	59.910801	90.767303	6.0341401	174.93333	0	-21.985701	-17.664301	49.344601	1	0	174.9333343505859	0	.69909501	102.6274	1	7	14.577778	17.664301	21.985701	0	0	1
60	2	2	2	29.8368	87	163	4.0679998	76.400002	5.6729999	40.150002	1.0369999	2.4719999	1.59	3	2	1	2	2	2	1	57.2864	174.86501	74.6912	107.72	6.6110401	160.86667	0	-21.547199	-23.756599	35.2337	1	0	160.8666687011719	0	.8642534	94.060699	1	14	13.405556	23.756599	21.547199	0	0	1
60	2	2	1	21.7265	67	118	4.7540002	84.699997	9.3409996	49	1.773	2.8280001	.69800001	3	2	1	1	1	1	2	57.212502	157.57001	67.420502	97.425903	5.88448	177.2	0	-23.5023	-20.301201	43.527	1	0	177.1999969482422	0	.95814478	90.157005	1	4	14.766666	20.301201	23.5023	0	0	1
60	2	2	1	25.326599	65.5	137	5.0609999	96.300003	9.9090004	54.099998	1.406	3.0079999	1.7970001	3	2	1	1	1	1	1	60.658001	150.358	59.153801	88.825996	5.9340901	178.23334	0	-24.737499	-21.532499	49.146099	1	0	178.2333374023438	0	1.0893666	85.524231	1	2	14.852778	21.532499	24.737499	0	0	1
60	2	2	1	29.9709	68	115	4.0929999	73.599998	6.5009999	39.400002	1.154	2.477	1.353	3	2	1	2	2	2	1	67.381699	145.42101	47.433899	81.383499	5.5682001	159.03334	0	-22.773001	-20.9594	49.768398	1	0	159.0333404541016	0	.8325792	95.515266	2	55	13.252778	20.9594	22.773001	0	0	1
60	2	2	2	31.2575	85	128	3.335	69.5	6.2610002	55.5	1.024	1.906	2.1559999	3	1	1	2	2	2	1	59.3386	107.466	43.697201	84.385597	6.3776898	180.03334	0	-23.0103	-15.2535	41.724899	1	0	180.0333404541016	0	.78619909	97.792114	1	33	15.002778	15.2535	23.0103	0	0	1
60	2	2	1	28.4275	106.75	181	7.1869998	83.800003	6.7360001	58.200001	1.415	4.6550002	4.0229998	3	2	1	2	1	1	1	59.023701	125.39	51.380001	96.256203	6.8007002	180.96666	0	-22.0273	-14.0322	46.003799	1	0	180.9666595458984	0	.94796383	90.553719	2	4	15.080555	14.0322	22.0273	0	1	1
60	2	2	1	31.141899	84	136.5	3.8599999	78.400002	9.6470003	36.900002	1.354	2.102	1.5140001	3	2	1	2	2	2	1	55.773701	171.689	75.931503	98.337097	6.10743	166.83333	0	-21.230101	-17.3536	52.9035	1	0	166.8333282470703	0	.88687783	93.066994	1	1	13.902778	17.3536	21.230101	0	0	1
60	2	2	2	29.3962	78.5	118.5	3.211	79.900002	4.7639999	37.400002	.755	1.914	1.923	3	1	1	1	2	1	1	59.144501	232.11501	100.243	108.442	5.37221	172.06667	0	-20.5711	-16.868299	43.1105	1	0	172.0666656494141	0	.90384614	92.344887	0	3	14.338889	16.868299	20.5711	0	0	1
60	2	2	2	34.284599	76	134.5	4.6539998	72.699997	7.9489999	47.599998	1.2589999	2.72	2.142	3	1	1	2	2	2	1	59.628601	159.625	64.443001	113.501	7.3146601	160.60001	0	-20.0924	-16.0347	58.193199	1	0	160.6000061035156	0	.82239813	95.999496	2	3	13.383334	16.0347	20.0924	0	0	1
60	2	2	1	24.315201	91.5	163	6.711	64.900002	5.5809999	40.599998	1.199	4.5630002	2.3889999	3	1	1	1	1	1	1	53.906399	142.631	65.743698	80.315102	5.2038002	168.46666	0	-18.247101	-16.789801	33.955502	1	0	168.4666595458984	0	.73416293	100.58356	1	4	14.038888	16.789801	18.247101	0	0	0
60	2	2	1	30.432501	90.5	149	3.8740001	79.400002	4.0580001	47.799999	.87900001	2.214	2.721	3	2	1	2	2	2	1	41.923	160.541	97.025398	110.323	6.8294802	180.53334	0	-12.6806	-10.055	22.3328	1	0	180.5333404541016	0	.89819008	92.583443	1	6	15.044445	10.055	12.6806	1	1	0
60	2	2	2	33.935501	80.5	130	4.0780001	73.5	4.6789999	44.900002	1.21	2.3469999	1.72	3	2	1	2	2	1	1	56.1856	219.714	96.266502	139.22099	7.0629802	174.63333	0	-17.9779	-20.318399	39.7826	1	0	174.6333312988281	0	.83144796	95.568657	2	8	14.552777	20.318399	17.9779	0	0	1
60	2	2	1	32.1003	82.5	149	4.1760001	73.599998	11.669	70.699997	1.122	2.395	3.2390001	3	2	1	2	2	2	2	68.449097	156.584	49.403702	115.508	6.79529	177.46666	0	-26.7561	-19.1063	55.754299	1	0	177.4666595458984	0	.8325792	95.515266	0	0	14.788888	19.1063	26.7561	0	0	1
60	2	2	2	23.085699	74.5	137.5	3.563	111.887	4.9169998	36.5	1.119	2.053	2.076	3	2	1	2	2	2	1	63.9324	166.015	59.877399	92.624702	5.8057699	163.86667	0	-24.533001	-20.5375	50.0158	1	0	163.8666687011719	0	1.2656901	80.410202	0	2	13.655556	20.5375	24.533001	0	0	1
60	2	2	1	29.2593	69.5	107.5	3.677	98.400002	4.0110002	40.5	1.053	2.0699999	1.8	3	2	1	1	2	1	1	59.9561	170.104	68.116302	96.264702	5.7252998	160.73334	0	-19.763399	-17.2766	39.592999	1	0	160.7333374023438	0	1.1131222	84.769295	0	7	13.394444	17.2766	19.763399	0	0	1
60	2	2	1	33.316101	99	150	5.9970002	74.800003	6.8590002	65.599998	.99299997	3.6530001	4.3130002	3	2	2	2	2	2	1	50.965302	224.757	109.989	152.517	7.7841802	180.13333	0	-14.1042	-14.8937	27.0394	1	0	180.1333312988281	0	.84615386	94.882477	0	0	15.011111	14.8937	14.1042	1	1	0
60	2	1	2	29.9587	78.5	136	3.4159999	110.8	3.8050001	44.700001	.79900002	2.112	1.5140001	3	1	2	2	2	2	1	57.686901	188.213	79.638702	118.202	6.87533	173.46666	0	-22.339701	-16.4636	48.543098	1	0	173.4666595458984	0	1.2533937	80.73349	1	10	14.455555	16.4636	22.339701	0	0	1
60	2	2	1	30.7987	74.5	127.5	4.3590002	90.367401	8.3518	61.244999	1.171	2.6958001	1.2922	3	2	2	2	2	2	2	56.514999	134.259	58.382301	94.068298	6.4659901	174.23334	0	-28.3414	-19.9403	53.880299	1	0	174.2333374023438	0	1.0222557	87.788719	1	10	14.519444	19.9403	28.3414	0	0	1
60	2	2	2	34.348	76.5	132	4.6540999	88.238701	6.0004001	42.099998	1.1159	2.8285	2.823	3	1	2	2	2	1	1	61.008202	152.257	59.367802	97.758698	6.0658302	155.96666	0	-19.4109	-21.309799	39.345402	1	0	155.9666595458984	0	.99817532	88.653053	1	4	12.997222	21.309799	19.4109	0	0	1
60	2	2	1	37.5215	94	165	5.4229999	64.800003	8.5534	61.099998	1.1322	3.4389999	2.4219999	3	2	1	2	2	2	1	53.9897	232.11501	109.989	154.569	8.2700005	166.60001	0	-16.010599	-17.141199	43.361	1	0	166.6000061035156	0	.73303169	100.64732	1	5	13.883334	17.141199	16.010599	1	0	1
60	2	2	2	23.9149	72.5	117.5	4.9369998	71.300003	6.1069999	49.700001	1.0779999	2.971	2.859	3	2	1	1	2	1	1	65.129997	97.652901	34.051601	68.5186	5.7497501	159.56667	0	-28.0494	-17.070601	61.193901	1	0	159.5666656494141	0	.80656111	96.769783	1	3	13.297222	17.070601	28.0494	0	0	1
60	2	2	1	27.6509	97	152.5	4.1399999	85.099998	4.559	48.700001	1.1160001	2.4460001	2.2650001	3	2	1	1	2	1	2	53.197899	177.429	83.040703	114.598	6.8710198	175.93333	0	-20.8277	-19.354099	38.791901	1	0	175.9333343505859	0	.96266967	89.982597	2	5	14.661111	19.354099	20.8277	0	0	1
60	2	2	1	27.9254	95	166	6.6240001	76.800003	3.7980001	46	1.077	4.454	4.1719999	3	1	1	2	2	2	1	53.2845	186.97501	87.346199	116.631	6.87502	178.93333	0	-18.323299	-16.264099	37.845901	1	0	178.9333343505859	0	.86877829	93.859039	1	9	14.911111	16.264099	18.323299	0	0	1
60	2	2	1	30.750401	88.5	144.5	4.3709998	94.300003	5.1989999	37.799999	1.0599999	2.723	1.0599999	3	2	1	1	2	2	1	62.575401	136.121	50.942699	92.698303	6.3142099	165.10001	0	-24.360399	-21.4914	60.790001	1	0	165.1000061035156	0	1.0667421	86.265129	1	3	13.758334	21.4914	24.360399	0	0	1
60	2	2	1	26.835899	71.5	127.5	3.5799999	72.699997	13.323	64.800003	1.23	1.944	1.124	3	1	1	1	2	1	1	65.072701	142.384	49.730999	88.594498	5.9314799	167.06667	0	-22.132401	-20.5837	45.444302	1	0	167.0666656494141	0	.82239813	95.999496	2	8	13.922222	20.5837	22.132401	0	0	1
60	2	2	2	26.906099	91.5	152	5.8520002	89.5	9.3909998	40	1.6900001	3.3280001	1.765	3	2	1	2	2	2	1	68.817497	141.82899	44.225899	99.110603	6.3052301	159.76666	0	-27.247499	-17.1768	53.9081	1	0	159.7666625976563	0	1.0124434	88.137413	2	1	13.313889	17.1768	27.247499	0	0	1
60	2	2	1	29.9391	82	132	3.9489999	74.900002	7.3249998	54.299999	1.434	2.2219999	1.4119999	3	2	1	1	2	1	2	66.611198	130.783	43.667	83.472397	5.7894902	161.76666	0	-23.134199	-19.643999	52.5159	1	0	161.7666625976563	0	.84728509	94.830391	1	15	13.480556	19.643999	23.134199	0	0	1
60	2	2	1	26.038401	85	147	5.3299999	72.800003	8.2720003	52.900002	1.166	3.2360001	2.6619999	3	1	2	2	2	2	1	60.130299	148.82001	59.334301	92.833702	5.87958	172.63333	0	-25.874599	-17.407101	49.103401	1	0	172.6333312988281	0	.82352942	95.945274	0	1	14.386111	17.407101	25.874599	0	0	1
60	2	2	2	32.9412	72	141.5	4.5840001	88	5.355	51.599998	.935	2.973	2.424	3	2	1	2	2	2	2	47.998199	153.04401	79.585602	104.901	6.6484299	156.2	0	-18.583599	-16.1747	34.257301	1	0	156.1999969482422	0	.99547511	88.751808	2	36	13.016666	16.1747	18.583599	0	0	1
60	2	1	2	25.9708	89	153	5.0510001	73.599998	5.4246001	44.900002	1.0583	3.0380001	3.2579999	3	2	1	1	2	1	1	63.307201	102.07	37.452301	67.408501	5.6584001	161.43333	0	-27.587799	-18.214399	56.7033	1	0	161.4333343505859	0	.8325792	95.515266	2	8	13.452778	18.214399	27.587799	0	0	1
60	2	2	1	29.4785	86	136.5	5.0539999	98.099998	4.7610002	41.799999	1.215	3.1159999	1.8789999	3	1	1	1	2	1	1	53.680401	130.13499	60.277901	92.800003	6.17378	176.13333	0	-23.190201	-17.044399	36.274799	1	0	176.1333312988281	0	1.1097285	84.875748	2	6	14.677777	17.044399	23.190201	0	0	1
60	2	2	1	38.115799	79	137	5.994	80.599998	13.323	69.699997	1	3.6559999	4.3130002	1	2	2	2	2	1	2	44.5075	84.520897	46.902699	74.105698	6.5573401	122.7	1	-19.7927	-9.7012196	35.8186	1	1	122.6999969482422	0	.91176468	92.01442	1	11	10.224999	9.7012196	19.7927	0	1	1
60	2	2	2	24.8585	89.5	147.5	5.2729998	74.800003	10.097	55.150002	.90700001	3.6619999	1.7819999	1	3	1	1	2	1	1	44.5755	84.909798	47.060799	55.897301	5.5443001	183.36667	0	-18.7593	-13.5322	39.8302	1	0	183.3666687011719	0	.84615386	94.882477	1	5	15.280556	13.5322	18.7593	0	1	1
60	2	2	1	35.884899	87.5	147.5	4.9556999	79.57	5.4752998	39.900002	1.1457	3.0316	3.1012001	3	2	1	2	2	2	1	62.8241	169.57401	63.040699	149.437	7.94769	151.8	0	-21.986099	-16.3878	49.000999	1	0	151.8000030517578	0	.90011311	92.502098	0	3	12.650001	16.3878	21.986099	0	0	1
60	2	2	1	28.951799	78	134.5	4.4180002	84.400002	5.6440001	40.700001	1.681	2.2539999	2.0580001	3	2	1	1	2	1	1	54.956501	197.60201	89.007103	124.905	6.5063901	159.10001	0	-19.858299	-20.799801	36.7621	1	0	159.1000061035156	0	.95475113	90.288582	2	5	13.258334	20.799801	19.858299	0	0	1
60	2	2	1	33.192101	84	145	5.5650001	73.800003	12.468	70.699997	1.082	3.8469999	1.574	3	1	1	2	1	2	1	60.339401	190.78	75.664497	120.486	6.6662898	128.53334	1	-20.810801	-16.7201	38.759102	1	1	128.5333404541016	0	.83484167	95.408791	1	3	10.711112	16.7201	20.810801	0	0	1
60	2	2	1	24.0903	75.5	111.5	4.277	78.599998	4.0040002	42.400002	1.024	2.763	1.063	2	3	1	2	1	2	1	55.2234	115.015	51.499901	76.573997	5.8118901	178.33333	0	-20.362499	-16.4039	35.221802	1	0	178.3333282470703	0	.88914025	92.969589	0	0	14.861111	16.4039	20.362499	0	0	1
61	1	2	2	28.9736	64	109.5	3.881	58.299999	13.323	64.6325	1.541	2	.68300003	3	1	1	1	1	1	1	59.086601	124.91	51.105	70.548698	5.43782	174.63333	0	-22.8053	-20.6469	48.889801	1	0	174.6333312988281	0	.65950227	95.671318	1	14	14.552777	20.6469	22.8053	0	0	1
61	1	2	2	26.367901	75	113	6.961	56.900002	5.3600001	40.200001	1.624	4.6469998	1.204	3	2	1	1	1	1	1	50.598202	133.90601	66.152199	70.5812	5.2597899	159.06667	0	-18.131901	-16.595301	43.375999	1	0	159.0666656494141	0	.64366519	96.439461	1	5	13.255555	16.595301	18.131901	0	0	1
61	1	2	1	33.402199	92.5	150.5	4.8920002	59.400002	4.7470002	41.599998	1.814	2.8010001	1.108	3	2	1	2	1	1	1	48.3498	199.224	102.9	112.601	5.9842901	170.63333	0	-17.216999	-16.17	36.896099	1	0	170.6333312988281	0	.67194569	95.08477	1	2	14.219444	16.17	17.216999	0	0	1
61	1	2	2	29.2314	74.5	137.5	5.8309999	73.199997	7.0029998	45	1.1339999	3.7880001	2.108	3	1	1	1	1	1	1	60.542702	118.086	46.593601	69.284599	5.1927199	162.5	0	-26.5795	-22.2596	45.335499	1	0	162.5	0	.82805425	88.769249	0	7	13.541667	22.2596	26.5795	0	0	1
61	1	2	1	30.8244	69.5	137	4.6300001	66.800003	5.473	44.200001	1.255	2.8789999	1.2920001	1	1	1	1	1	1	1	58.961102	109.875	45.091599	72.193298	5.7232499	161.13333	0	-21.228701	-20.257799	49.4328	1	0	161.1333312988281	0	.75565612	91.481911	0	7	13.427777	20.257799	21.228701	0	0	1
61	1	1	2	29.648701	93	150	3.691	54.900002	4.7610002	60.599998	1.164	2.0899999	1.057	3	1	1	2	1	1	1	63.347	114.281	41.887501	78.816902	6.1514702	155.96666	0	-25.603399	-19.288799	75.066902	1	0	155.9666595458984	0	.62104076	97.581474	1	12	12.997222	19.288799	25.603399	0	0	1
61	1	2	2	24.3517	79	134.5	5.0710001	52	4.0409999	37.900002	1.348	3.2179999	.75700003	3	1	1	2	1	1	1	71.073097	128.76601	37.248199	87.578201	5.8692298	165.36667	0	-27.922501	-20.5268	52.422901	1	0	165.3666687011719	0	.58823532	99.339417	1	10	13.780556	20.5268	27.922501	0	0	1
61	1	2	2	33.219299	89.5	180.5	7.3629999	60.599998	5.0450001	49.400002	1.266	4.7270002	2.911	3	2	1	2	1	1	1	64.329697	168.05099	59.944199	98.442299	6.0763202	187.76666	0	-26.2876	-23.152599	66.851501	1	0	187.7666625976563	0	.68552035	94.461143	1	10	15.647222	23.152599	26.2876	0	0	1
61	1	1	2	29.8111	75.5	152.5	4.4601998	64.080002	6.3968	52.959999	1.3264	2.6001	1.6176	3	1	1	2	1	1	1	54.931599	103.266	46.540298	76.954498	6.31848	172.66667	0	-17.809401	-17.541901	39.8983	1	0	172.6666717529297	0	.72488689	92.741684	0	2	14.388889	17.541901	17.809401	0	0	1
61	1	2	1	21.118401	72.5	112	6.2420001	53.200001	6.3579998	38.5	1.454	4.0440001	2.4100001	3	2	1	2	1	1	1	67.677597	118.854	38.416302	60.488201	4.5648198	166.93333	0	-23.493	-20.724501	56.074902	1	0	166.9333343505859	0	.60180998	98.596558	2	8	13.911111	20.724501	23.493	0	0	1
61	1	2	1	26.195299	79	143.5	4.02	49.099998	6.8042998	51.900002	1.2443	2.3629999	1.525	3	2	1	2	1	1	1	60.730598	138.88	54.537201	82.426598	5.8091102	161.36667	0	-23.150999	-19.3081	44.0672	1	0	161.3666687011719	0	.55542988	101.23271	1	2	13.447223	19.3081	23.150999	0	0	1
61	1	2	2	31.835899	85.5	134.5	7.4850001	71.900002	5.5430002	42.799999	1.6569999	4.7420001	1.5039999	3	2	1	2	1	1	1	70.502197	135.70599	40.0303	69.796402	5.1350999	166.46666	0	-29.503599	-22.0916	63.4328	1	0	166.4666595458984	0	.81334841	89.294128	0	7	13.872222	22.0916	29.503599	0	0	1
61	1	2	2	26.0776	72.5	154.5	4.1100001	64.800003	7.5539999	43.599998	1.5319999	2.2520001	1.154	3	2	1	1	1	1	1	62.828098	141.149	52.4678	102.437	6.72258	179.66667	0	-26.375401	-20.740299	58.8843	1	0	179.6666717529297	0	.73303169	92.40139	1	7	14.972222	20.740299	26.375401	0	0	1
61	1	2	1	35.3381	84.5	149.5	3.319	50	13.323	72.300003	1.061	1.87	1.045	3	2	2	2	1	1	1	57.700802	123.281	52.146702	67.143204	5.1501098	180.06667	0	-22.2001	-19.1698	46.112598	1	0	180.0666656494141	0	.56561089	100.62955	0	3	15.005555	19.1698	22.2001	0	0	1
61	1	2	2	23.2197	68	130.5	4.8569999	62.599998	8.0950003	56.900002	1.678	2.6470001	1.521	3	2	1	1	1	1	1	62.5168	124.394	46.6269	82.321404	5.7385898	175.86667	0	-25.641899	-18.561399	50.3195	1	0	175.8666687011719	0	.70814478	93.457413	0	2	14.655556	18.561399	25.641899	0	0	1
61	1	2	1	32.235298	85.5	138	4.3829999	63	6.744	48.5	1.293	2.625	1.552	3	1	1	2	1	1	1	59.7248	109.141	43.956799	62.976398	5.1716599	172.96666	0	-19.218901	-18.645599	50.350601	1	0	172.9666595458984	0	.71266967	93.261772	1	0	14.413888	18.645599	19.218901	0	0	1
61	1	2	2	33.486401	88.5	151	4.724	61.700001	7.2930002	61.099998	1.596	2.74	1.148	3	2	1	1	1	1	1	61.530998	103.767	39.918301	66.410896	5.5316901	153.5	0	-24.4119	-21.4937	60.093102	1	0	153.5	0	.69796383	93.90374	0	6	12.791667	21.4937	24.4119	0	0	1
61	2	2	1	28.505899	79.5	141.5	4.9260001	93.599998	4.9450002	40.200001	1.2359999	3.1359999	1.9630001	3	2	1	1	2	1	1	59.738098	145.233	58.473701	97.7948	6.1332202	175.23334	0	-20.462799	-17.795	32.712799	1	0	175.2333374023438	0	1.0588235	85.923996	0	6	14.602778	17.795	20.462799	0	0	0
61	2	2	1	33.430199	72.5	147	4.0300002	91.900002	12.928	79.199997	.72500002	2.5020001	4.191	3	2	1	2	2	2	2	59.677399	112.686	45.437801	109.294	7.8165998	174.39999	0	-21.7953	-15.5948	36.1884	1	0	174.3999938964844	0	1.0395927	86.573738	0	10	14.533333	15.5948	21.7953	0	0	1
61	2	1	2	25.086599	61	104.5	2.5469999	56.599998	7.1995001	51.099998	1.1866	1.1210001	.94400001	3	2	2	2	2	2	1	64.593102	95.7173	33.890499	62.918999	5.2997098	155.56667	0	-21.595699	-19.028099	42.064201	1	0	155.5666656494141	0	.64027148	105.65773	1	2	12.963889	19.028099	21.595699	0	0	1
61	2	2	1	26.6548	89	147	4.4720001	84.099998	5.9060001	51	1.071	2.6949999	2.2750001	3	2	1	1	2	1	1	51.083199	143.285	70.090599	103.489	6.8043199	154.39999	0	-19.116199	-15.9985	39.126801	1	0	154.3999938964844	0	.95135742	89.787872	1	1	12.866666	15.9985	19.116199	0	0	1
61	2	2	1	24.093	71.5	127	4.171	58.299999	8.007	45.799999	.949	2.536	2.0090001	3	2	1	2	2	2	1	59.396599	120.589	48.963299	83.653099	6.1799502	166.89999	0	-24.242599	-18.292	51.9631	1	0	166.8999938964844	0	.65950227	104.38042	1	6	13.908333	18.292	24.242599	0	0	1
61	2	2	2	31.8407	73	130	2.961	74.199997	5.8930001	50.200001	.801	1.705	1.5779999	3	2	1	1	2	1	1	67.0951	168.57401	55.4692	137.547	7.70959	162	0	-22.058399	-17.1574	49.116501	1	0	162	0	.8393665	94.530685	0	3	13.5	17.1574	22.058399	0	0	1
61	2	2	1	32.777599	77	130.5	4.5949998	111.887	6.7059999	49.099998	.94	2.8889999	2.2880001	3	2	1	2	2	2	1	45.497002	123.471	67.295097	92.597099	6.85358	180.26666	0	-13.7641	-10.3255	26.437099	1	0	180.2666625976563	0	1.2656901	79.847328	2	13	15.022222	10.3255	13.7641	1	1	0
61	2	2	1	30.1607	98.5	180.5	5.3889999	103	4.3559999	38.5	1.242	3.467	2.027	3	2	1	2	1	1	1	56.577599	232.11501	102.014	130.233	6.4596801	155.46666	0	-21.6663	-19.688	43.726398	1	0	155.4666595458984	0	1.1651584	82.610016	0	6	12.955555	19.688	21.6663	0	0	1
61	2	2	2	34.711498	78.5	136.5	4.302	70.099998	9.6560001	50.900002	.954	2.5510001	3.115	3	2	1	2	2	1	1	55.313999	134.37199	60.0457	100.65	6.2741299	176.36667	0	-20.9333	-15.5432	36.579201	1	0	176.3666687011719	0	.79298639	96.765091	0	0	14.697223	15.5432	20.9333	0	0	1
61	2	2	2	24.725599	81	131.5	3.6819999	60.900002	5.7399998	62.700001	1.227	2.2479999	1.283	3	2	1	1	2	1	1	52.4716	143.819	68.355003	64.483398	4.6326399	178.93333	0	-18.215	-16.3234	35.291302	1	0	178.9333343505859	0	.68891406	102.52531	0	7	14.911111	16.3234	18.215	0	0	1
61	2	2	1	23.085699	70.5	134	4.6862001	73.849998	5.553	45.900002	1.3721	2.7465999	1.5705	3	3	1	2	2	1	1	56.821899	141.149	60.945499	81.445297	5.5147901	167.36667	0	-21.416	-17.4347	45.245499	1	0	167.3666687011719	0	.8354072	94.714569	1	3	13.947223	17.4347	21.416	0	0	1
61	2	2	1	31.1199	91.5	153	4.7280002	60	6.2329998	44.700001	1.705	2.5120001	1.321	3	2	2	2	2	1	1	48.220798	149.733	77.5308	90.160896	5.90868	154.93333	0	-15.0478	-18.304001	35.9137	1	0	154.9333343505859	0	.67873305	103.15461	1	0	12.911111	18.304001	15.0478	1	0	1
61	2	2	1	32.110802	76.5	126.5	3.0869999	83.599998	4.362	37.400002	.76200002	1.862	1.385	3	2	1	2	2	2	2	65.973396	160.474	54.603901	120.346	7.5098701	180.3	0	-21.2679	-17.3314	44.655701	1	0	180.3000030517578	0	.94570136	90.008194	2	20	15.025001	17.3314	21.2679	0	0	1
61	2	2	1	30.6108	87.5	147	4.9219999	60.299999	5.0770001	41.700001	.935	3.197	2.1860001	3	2	1	2	1	2	1	57.0214	192.282	82.640198	102.017	6.2475901	143.03334	1	-21.528	-19.0383	56.7813	1	1	143.0333404541016	0	.6821267	102.94337	1	2	11.919445	19.0383	21.528	0	0	1
61	2	2	2	34.919701	65.5	139	3.7149999	77.5	7.3979998	47.5	1.528	2.0610001	.898	3	1	1	2	2	2	1	51.173901	155.408	75.879501	84.411003	5.98771	168.63333	0	-20.882401	-16.638901	45.278198	1	0	168.6333312988281	0	.87669683	92.85511	1	5	14.052777	16.638901	20.882401	0	0	1
61	2	2	1	25.6544	80.5	157.5	5.7350001	70.300003	6.1529999	41.599998	2.0250001	2.908	.96200001	3	1	1	2	2	2	1	69.090202	100.68	31.120001	68.334	5.6241698	173.8	0	-26.334299	-18.3631	61.648899	1	0	173.8000030517578	0	.79524893	96.651848	0	7	14.483334	18.3631	26.334299	0	0	1
61	2	2	2	30.6612	95.5	181	3.243	93.800003	4.5170002	36.599998	1.035	1.755	1.52	3	3	1	2	2	2	1	64.113998	141.64999	50.832401	89.470703	6.10182	177.10001	0	-23.5898	-15.2662	40.309799	1	0	177.1000061035156	0	1.0610861	85.848648	1	6	14.758334	15.2662	23.5898	0	0	1
61	2	2	2	31.397699	72.5	123.5	4.4959998	82	8.1000004	40.099998	1.075	2.934	1.546	3	2	1	2	2	2	1	46.252201	203.037	109.128	132.117	7.1896801	182.46666	0	-13.7075	-14.5302	24.976101	1	0	182.4666595458984	0	.92760181	90.725906	0	0	15.205555	14.5302	13.7075	1	1	0
61	2	2	1	34.847301	71	147	4.1479998	97.699997	5.9899998	42.400002	.852	2.3900001	4.0339999	3	1	1	1	2	2	1	41.923	232.11501	109.989	153.463	6.4444299	157.53334	1	-6.5402298	-9.9083405	9.20401	1	1	157.5333404541016	0	1.1052036	84.423264	1	6	13.127778	9.9083405	6.5402298	1	1	0
61	2	2	1	25.605499	82	136.5	3.984	85.599998	3.8529999	43.799999	1.5700001	2.04	1.528	3	1	1	1	2	1	1	55.834099	134.03999	59.200001	85.889999	6.2405901	176.53334	0	-21.6681	-20.697599	52.125401	1	0	176.5333404541016	0	.96832579	89.13784	1	10	14.711112	20.697599	21.6681	0	0	1
61	2	2	2	25.334999	89.5	156	4.6399999	104.5	4.711	45.299999	1.0930001	2.9059999	.95599997	3	1	1	2	1	2	1	56.829201	206.73399	89.248703	114.107	6.1492701	153.63333	0	-21.404301	-18.834	42.098202	1	0	153.6333312988281	0	1.1821266	82.120583	0	4	12.802777	18.834	21.404301	0	0	1
61	2	2	1	28.6633	75	140.5	3.7309999	80.199997	6.8720002	48	.79299998	2.395	2.6930001	3	3	1	2	2	2	1	61.783401	122.433	46.7897	95.374603	6.9317398	171.16667	0	-26.793301	-17.2815	56.067402	1	0	171.1666717529297	0	.90723979	91.557343	1	6	14.263889	17.2815	26.793301	0	0	1
61	2	1	2	25.0473	66	116.5	4.3185	78.690002	6.5283999	42.900002	1.1034	2.7011001	1.6357	3	2	1	2	1	2	1	72.655701	115.007	31.447901	62.626202	4.7438598	151.26666	0	-25.6077	-21.030399	51.519798	1	0	151.2666625976563	0	.89015841	92.275391	0	0	12.605556	21.030399	25.6077	0	0	1
61	2	2	2	33.632999	85	164.5	4.809	85.199997	4.783	42.599998	1.087	3.0450001	2.819	3	2	1	1	2	2	1	57.3312	189.845	81.0047	138.99001	7.4475899	159.36667	0	-18.264799	-17.538799	42.217899	1	0	159.3666687011719	0	.96380085	89.309601	2	19	13.280556	17.538799	18.264799	0	0	1
61	2	2	2	28.2339	91.5	152	4.7799001	76.290001	13.2286	80.224998	1.2292	2.9209001	2.1995001	3	2	1	1	1	1	1	58.483601	181.368	75.297302	124.201	6.9878302	170.56667	0	-24.3403	-18.8342	41.339699	1	0	170.5666656494141	0	.86300904	93.457603	1	14	14.213889	18.8342	24.3403	0	0	1
61	2	2	1	35.077301	81	132	4.2639999	57.099998	5.0650001	50.299999	1.108	2.55	2.398	3	2	1	2	2	1	1	58.473801	145.843	60.563099	109.881	7.0530801	152.23334	0	-23.3675	-16.755899	52.963501	1	0	152.2333374023438	0	.64592761	105.27649	0	6	12.686111	16.755899	23.3675	0	0	1
61	2	2	1	25.520599	85	156.5	3.954	70.099998	6.7989998	39.799999	.96100003	2.6659999	1.123	3	2	1	1	1	1	1	65.613899	103.176	35.478298	82.462402	6.62357	166.83333	0	-25.7041	-19.2026	51.348099	1	0	166.8333282470703	0	.79298639	96.765091	1	9	13.902778	19.2026	25.7041	0	0	1
61	2	2	2	37.327202	85.5	150.5	3.5639999	58.799999	9.6009998	51	.995	2.053	1.671	3	1	1	2	2	2	1	48.758202	151.532	77.648003	125.582	7.5179601	166.66667	0	-15.8366	-15.5579	34.011902	1	0	166.6666717529297	0	.66515839	104.0147	1	9	13.888889	15.5579	15.8366	1	0	0
61	2	1	2	37.148499	74	116.5	3.112	70.199997	8.2410002	69.800003	.83200002	1.7460001	2.7950001	1	1	2	1	2	2	1	65.154602	90.399902	31.5002	74.908401	5.9615798	175.43333	0	-23.340401	-15.8213	40.9048	1	0	175.4333343505859	0	.79411763	96.70842	1	11	14.619445	15.8213	23.340401	0	0	1
61	2	2	2	31.4776	87	141.5	3.2550001	66.199997	6.0450001	42.099998	.98100001	1.852	2.355	3	1	1	2	2	2	1	63.389599	110.676	40.519001	86.526802	6.8305202	183.03334	0	-20.4503	-15.6301	50.716202	1	0	183.0333404541016	0	.74886876	99.068642	1	9	15.252778	15.6301	20.4503	0	0	1
61	2	2	2	25.812099	78	140.5	3.823	69.5	6.8559999	37.900002	1	2.3340001	1.306	3	2	1	1	1	1	1	58.5644	169.71899	70.324203	102.437	6.2416701	177.33333	0	-23.3825	-23.376801	57.283298	1	0	177.3333282470703	0	.78619909	97.107567	1	16	14.777778	23.376801	23.3825	0	0	1
61	2	1	2	23.4795	84	156	5.4559999	87.099998	4.8920002	44.299999	1.274	3.5	1.878	3	1	1	1	1	1	1	65.9897	103.534	35.2122	70.861603	5.6152601	160.03334	0	-31.438601	-15.7054	53.614201	1	0	160.0333404541016	0	.9852941	88.503685	0	4	13.336112	15.7054	31.438601	0	0	1
61	2	2	1	25.822701	72	158.5	4.1030002	62.900002	9.1199999	47.5	1.131	2.4719999	.903	3	2	1	2	2	1	1	61.668301	138.446	53.0686	87.788498	6.0681	176.60001	0	-23.763201	-19.529699	56.175499	1	0	176.6000061035156	0	.71153849	101.17271	1	4	14.716667	19.529699	23.763201	0	0	1
61	2	2	2	27.1369	72.5	121	4.2290001	79.300003	10.525	44	1.194	2.4809999	2.273	3	2	1	2	2	2	2	45.782799	121.454	65.8489	80.401001	5.8057098	185.36667	0	-15.8195	-16.284599	35.042702	1	0	185.3666687011719	0	.89705884	91.982994	0	6	15.447223	16.284599	15.8195	1	0	1
61	2	1	2	27.505199	80	149.5	6.3670001	61.099998	7.0609999	42.299999	1.335	3.8889999	3.918	3	1	1	2	2	2	1	57.8498	171.989	72.493698	102.753	6.27561	154.93333	0	-17.5042	-15.7566	34.168598	1	0	154.9333343505859	0	.69117647	102.38725	0	7	12.911111	15.7566	17.5042	0	0	1
61	2	2	1	33.842499	80.5	128.5	5.0510001	68.199997	6.2150002	55.299999	1.003	3.2049999	3.2360001	3	1	1	1	1	1	1	58.7094	148.70399	61.400799	92.302597	6.14575	174.5	0	-18.7132	-18.795	45.162201	1	0	174.5	0	.7714932	97.864113	0	0	14.541667	18.795	18.7132	0	0	1
61	2	2	1	32.412201	82.5	131	4.8590002	81.099998	4.77	40.400002	1.2970001	3.01	2.0669999	3	1	1	2	2	2	1	65.5084	138.69099	47.836899	99.033096	6.7269902	185.86667	0	-26.3929	-19.3438	54.855598	1	0	185.8666687011719	0	.9174208	91.138367	2	0	15.488889	19.3438	26.3929	0	0	1
61	2	2	2	34.099701	79.5	147	3.3989999	60.400002	4.8889999	24.5	.82700002	2.086	.84399998	2	2	2	2	2	2	1	59.091702	213.351	87.278099	149.46201	7.2878799	153.46666	0	-21.533001	-21.960699	43.7995	1	0	153.4666595458984	0	.68325794	102.87329	1	8	12.788888	21.960699	21.533001	0	0	1
61	2	2	2	29.555901	74	146	2.592	71.900002	8.1370001	57.400002	.75199997	1.425	1.9450001	3	2	1	2	2	2	1	60.585899	164.04601	64.657303	111.058	6.6138902	168.13333	0	-26.492901	-23.537201	52.9133	1	0	168.1333312988281	0	.81334841	95.762009	0	3	14.011111	23.537201	26.492901	0	0	1
61	2	1	2	29.159201	82.5	130	2.4590001	72.699997	5.2680001	61.599998	1.043	1.136	1.534	3	2	1	1	2	1	1	55.406502	134.14301	59.819	117.878	7.7534399	161.36667	0	-20.1427	-16.518499	43.169498	1	0	161.3666687011719	0	.82239813	95.327499	2	11	13.447223	16.518499	20.1427	0	0	1
61	2	2	1	28.5767	63.5	117.5	3.868	98.900002	5.7490001	45.200001	1.143	2.326	1.877	3	2	1	2	2	2	1	64.201202	154.534	55.321301	107.254	6.8194199	177.96666	0	-26.3997	-17.8792	54.802299	1	0	177.9666595458984	0	1.1187783	84.000748	0	4	14.830555	17.8792	26.3997	0	0	1
61	2	2	1	25.8806	72.5	124	3.2609999	81.800003	5.0370002	45.599998	1.249	1.73	.86299998	3	2	1	2	2	2	1	59.355	137.724	55.9781	84.231598	6.0673199	173.2	0	-16.0986	-14.9038	39.4944	1	0	173.1999969482422	0	.9253394	90.817009	1	14	14.433333	14.9038	16.0986	1	1	1
61	2	2	2	28.108101	82	144.5	4.4200001	74.300003	5.559	45.400002	1.128	2.668	1.799	3	2	1	1	2	1	1	59.685001	163.17799	65.785004	104.33	6.5131102	173.06667	0	-22.8857	-19.4774	53.701	1	0	173.0666656494141	0	.84049779	94.478371	1	0	14.422222	19.4774	22.8857	0	0	1
61	2	2	2	38.703701	79.5	152	4.046	60	8.8050003	62.900002	.824	2.5840001	2.638	3	3	1	1	2	2	2	52.4175	144.23199	68.628899	100.72	6.48908	167.46666	0	-13.1231	-16.940001	37.627899	1	0	167.4666595458984	0	.67873305	103.15461	1	6	13.955555	16.940001	13.1231	1	0	1
61	2	2	2	30.531099	84.5	147.5	4.737	76.199997	7.3559999	48.599998	1.066	2.9960001	3.1860001	3	2	1	2	2	2	1	62.283699	143.142	53.987801	92.971703	5.86412	177.89999	0	-20.9835	-18.9583	42.5919	1	0	177.8999938964844	0	.86199093	93.502953	1	6	14.825	18.9583	20.9835	0	0	1
61	2	2	1	30.311399	84	132	3.142	86.599998	9.5930004	49.540001	.778	1.994	1.063	3	2	1	1	2	1	1	52.573601	139.414	66.118797	86.1063	5.8147702	160.86667	0	-18.649799	-18.5385	38.680801	1	0	160.8666687011719	0	.97963798	88.713348	0	2	13.405556	18.5385	18.649799	0	0	1
61	2	2	1	37.2089	88.5	167	4.6849999	95.099998	7.9899998	47.5	1.102	2.9260001	2.349	3	2	1	2	2	2	1	47.8997	132.47099	69.017799	116.72	7.35672	166.76666	0	-13.9743	-13.2046	35.507599	1	0	166.7666625976563	0	1.0757918	85.364372	2	9	13.897222	13.2046	13.9743	1	1	1
62	1	2	1	31.044701	67.5	114.5	4.2189999	64	7.4780002	54.5	1.4220001	2.257	1.5	2	2	2	2	1	1	1	65.357002	114.839	39.783798	70.321899	5.8509002	155	0	-27.365299	-20.069401	60.7216	1	0	155	0	.72398192	92.130356	1	8	12.916667	20.069401	27.365299	0	0	1
62	1	2	1	32.118999	71.5	136.5	4.9569998	67.199997	7.0089998	49.900002	1.4145	2.8210001	2.2090001	3	1	1	1	1	1	1	61.877102	120.556	45.9594	64.132896	5.3083301	185.5	0	-19.5028	-26.745899	44.728401	1	0	185.5	0	.76018095	90.663292	1	21	15.458333	26.745899	19.5028	0	0	1
62	1	2	2	29.396999	73	117	3.9679999	58.099998	4.4429998	43.700001	1.552	2.085	1.3099999	3	2	1	2	1	1	1	62.1665	83.808296	31.707701	54.250099	4.9678202	175.60001	0	-26.4478	-16.8132	54.532902	1	0	175.6000061035156	0	.65723979	95.109085	1	16	14.633334	16.8132	26.4478	0	0	1
62	1	2	1	37.053398	87	139.5	4.7469001	63.560001	12.9641	80	1.1262	3.0511999	1.7586	3	1	1	2	1	1	1	62.343899	90.8508	34.210899	81.199997	6.9802999	155.73334	0	-26.248199	-13.7374	66.508003	1	0	155.7333374023438	0	.71900451	92.339699	1	2	12.977778	13.7374	26.248199	0	1	1
62	1	2	2	35.005199	84	155	4.1459999	49.099998	12.532	79	2.0250001	1.7819999	.61500001	3	1	1	2	1	1	1	60.331001	174.116	69.070099	88.255798	5.2844601	158.06667	0	-21.2631	-18.561001	35.753201	1	0	158.0666656494141	0	.55542988	100.52409	1	9	13.172222	18.561001	21.2631	0	0	1
62	1	2	1	32.8955	83.5	144.5	7.3470001	53.900002	4.6139998	36.099998	1.527	4.7410002	2.039	3	2	1	1	1	1	1	67.971901	132.972	42.588402	70.966698	5.07269	174.83333	0	-24.0415	-20.402399	53.071201	1	0	174.8333282470703	0	.60972852	97.486221	1	6	14.569444	20.402399	24.0415	0	0	1
62	1	2	1	36.132801	73.5	153.5	6.4899998	49.200001	6.1479998	50.900002	1.6849999	3.7479999	3.53	3	1	1	1	1	1	1	58.1898	137.54401	57.507702	82.777	5.65799	167.26666	0	-12.4772	-22.5338	22.1028	1	0	167.2666625976563	0	.55656111	100.45682	0	0	13.938889	22.5338	12.4772	1	0	0
62	1	2	1	39.813301	67.5	120.5	4.4169998	60.099998	8.3520002	58.200001	.72799999	2.9430001	2.994	3	2	2	2	1	1	1	72.270203	108.207	30.005501	63.3269	4.9484701	136.33333	1	-25.280399	-21.9095	49.346901	1	1	136.3333282470703	0	.67986423	94.055946	0	7	11.361111	21.9095	25.280399	0	0	1
62	1	2	2	30.485701	76	141.5	4.5440001	71.599998	8.007	55.400002	1.193	2.8929999	2.6989999	3	1	1	1	1	1	1	55.945801	78.868599	34.7449	53.6544	5.6008	184.39999	0	-26.037201	-13.2792	36.048302	1	0	184.3999938964844	0	.80995476	88.791122	1	6	15.366666	13.2792	26.037201	0	1	1
62	1	2	1	26.6222	77	139	6.809	59.400002	7.6440001	57.599998	1.336	4.3579998	3.789	3	2	1	1	1	1	1	71.625198	75.163803	21.3276	50.255001	5.1417899	159.13333	0	-28.7286	-18.3297	60.4394	1	0	159.1333312988281	0	.67194569	94.419174	1	4	13.261111	18.3297	28.7286	0	0	1
62	1	2	1	35.702499	82.5	148.5	5	77.300003	6.0580001	65.900002	.94700003	3.5480001	2.552	3	2	1	2	1	1	1	58.948898	190.95599	78.389603	109.615	6.3548298	154.60001	0	-20.742701	-14.5903	41.256001	1	0	154.6000061035156	0	.87443441	86.581459	2	9	12.883334	14.5903	20.742701	0	1	1
62	1	2	1	21.3358	96	181	4.7509999	52.099998	7.1090002	51	1.4170001	2.95	1.316	3	1	1	2	1	1	1	61.3312	81.738998	31.6075	60.102699	5.91678	175.16667	0	-23.997999	-17.2222	59.362499	1	0	175.1666717529297	0	.5893665	98.581711	1	11	14.597222	17.2222	23.997999	0	0	1
62	1	2	1	28.7698	75	122.5	4.0430002	77.300003	3.7950001	56.400002	1.653	2.424	.82599998	3	2	1	1	1	1	1	57.5158	123.184	52.333801	89.271301	6.32337	176.53334	0	-21.245001	-18.4557	46.751701	1	0	176.5333404541016	0	.87443441	86.581459	0	4	14.711112	18.4557	21.245001	0	0	1
62	1	2	1	33.6856	82	138.5	3.9330001	98.300003	7.3237	51.700001	1.2546999	2.2	1.83	3	2	1	1	1	1	1	59.8932	160.34	64.307098	86.228798	5.5380101	163.73334	0	-19.400299	-14.2669	40.570801	1	0	163.7333374023438	0	1.1119909	79.999237	0	2	13.644444	14.2669	19.400299	0	1	1
62	1	2	1	39.336601	72	118	3.997	63.299999	6.9299998	50.919998	1.212	2.309	1.682	3	2	1	2	1	1	1	61.625401	158.45799	60.807701	82.970398	5.3858099	159.26666	0	-24.5207	-19.524401	48.9468	1	0	159.2666625976563	0	.71606332	92.46431	1	8	13.272222	19.524401	24.5207	0	0	1
62	1	2	1	31.133101	89	126.5	3.8310001	81	5.3759999	46.700001	1.311	2.1730001	1.306	3	2	1	2	1	1	1	66.440598	93.487503	31.373899	65.850098	5.7656498	165.03334	0	-27.409599	-20.424999	62.2621	1	0	165.0333404541016	0	.91628957	85.259811	2	9	13.752778	20.424999	27.409599	0	0	1
62	1	2	2	22.2756	59.5	111.5	3.7320001	55.5	7.3010001	53.5	1.686	1.77	1.467	3	2	1	2	1	1	1	66.932503	108.807	35.979801	64.623497	5.3436098	167.76666	0	-28.2124	-19.3815	51.956402	1	0	167.7666625976563	0	.62782806	96.552505	2	3	13.980556	19.3815	28.2124	0	0	1
62	1	1	2	30.6012	65.5	124	3.8039999	63.299999	13.323	73.599998	1.266	2.2249999	1.005	1	1	1	2	1	1	1	61.5448	126.388	48.602901	72.660301	5.6872001	186.53334	0	-23.146299	-18.737301	46.7313	1	0	186.5333404541016	0	.71606332	92.46431	1	5	15.544445	18.737301	23.146299	0	0	1
62	1	2	1	24.609699	78	140	4.4039998	61	2.825	59.900002	1.758	2.286	1.274	3	1	1	1	1	1	1	60.127201	104.969	41.854099	60.207802	4.9077501	169.26666	0	-25.6213	-15.9804	54.306499	1	0	169.2666625976563	0	.69004524	93.597107	2	4	14.105556	15.9804	25.6213	0	0	1
62	2	2	1	36.516899	79	134.5	4.6503	72.139999	8.6101999	68.599998	1.0757999	2.9394	1.8972	3	2	1	2	2	2	2	53.704899	154.5	71.525803	114.703	7.6439099	156.63333	0	-19.226999	-16.3643	43.895699	1	0	156.6333312988281	0	.81606334	94.961525	0	7	13.052777	16.3643	19.226999	0	0	1
62	2	1	2	29.409901	68	124.5	3.8889999	73.199997	10.934	67.400002	1.373	1.918	3.938	3	2	1	1	2	1	1	66.806801	150.828	50.064701	91.853699	5.9910102	160.93333	0	-20.917299	-20.6999	48.334202	1	0	160.9333343505859	0	.82805425	94.393921	2	4	13.411111	20.6999	20.917299	0	0	1
62	2	2	2	25	81	148	4.4860001	78.199997	13.323	64.900002	1.485	2.494	1.346	3	3	1	2	2	2	1	63.224899	136.41	50.164799	97.706299	6.1652699	169.3	0	-22.179701	-16.406799	39.895	1	0	169.3000030517578	0	.88461536	91.865005	1	3	14.108334	16.406799	22.179701	0	0	1
62	2	2	2	28.4147	83.5	133	4.2129998	71.5	5.1240001	43	1.105	2.6229999	1.266	3	2	1	1	1	1	1	50.181	178.95599	89.154099	114.974	6.4411898	178.56667	0	-19.2565	-16.9256	42.906898	1	0	178.5666656494141	0	.80882353	95.309959	1	8	14.880555	16.9256	19.2565	0	0	1
62	2	2	1	31.897699	85	152	5.1880002	76.900002	4.375	44.099998	.912	3.2869999	4.2210002	3	1	1	1	2	1	1	49.379902	164.257	83.147202	107.863	6.6515398	152.60001	0	-16.8181	-16.3424	37.381302	1	0	152.6000061035156	0	.86990952	92.50013	0	1	12.716667	16.3424	16.8181	1	0	1
62	2	2	1	28.035	87.5	131.5	4.2969999	93.599998	5.52	40.599998	.86799997	2.9690001	2.25	3	2	2	2	2	2	1	44.5681	196.78999	109.085	131.08701	7.3624501	171.23334	0	-15.6821	-17.2941	26.6152	1	0	171.2333374023438	0	1.0588235	85.322525	0	0	14.269444	17.2941	15.6821	1	0	0
62	2	2	2	28.465401	87.5	145.5	4.2729998	77.400002	5.6440001	38.5	1.456	2.8380001	1.024	3	3	1	2	2	1	1	56.5205	120.289	52.3009	102.788	7.21279	172.06667	0	-21.725401	-14.7204	46.699501	1	0	172.0666656494141	0	.87556565	92.254066	1	5	14.338889	14.7204	21.725401	0	1	1
62	2	1	1	24.705999	81	149	6.4889998	79.900002	6.7199998	55.799999	1.285	4.5320001	1.896	3	2	1	1	1	1	1	67.062103	168.81799	55.605202	112.986	6.64645	170.56667	0	-25.350901	-19.272499	49.476398	1	0	170.5666656494141	0	.90384614	91.05658	2	3	14.213889	19.272499	25.350901	0	0	1
62	2	2	1	31.274	85.5	147.5	5.7649999	70	8.0559998	72.599998	.83700001	3.6960001	3.0739999	3	3	1	2	1	1	1	60.071602	102.334	40.8605	105.49	8.0802803	175	0	-20.3165	-12.7857	47.1194	1	0	175	0	.79185522	96.144127	0	1	14.583333	12.7857	20.3165	0	1	1
62	2	2	1	29.364201	83.5	132	5.1020002	70.099998	6.4369998	52.200001	1.267	3.2130001	1.123	3	2	1	1	2	2	1	60.9893	165.981	64.750397	98.792702	5.8462701	157.89999	0	-18.931299	-17.853901	38.4538	1	0	157.8999938964844	0	.79298639	96.087738	1	8	13.158333	17.853901	18.931299	0	0	1
62	2	2	1	28.465401	63.5	113.5	3.493	79	11.7223	77.800003	1.1672	2.0090001	.74299997	3	2	2	2	2	1	2	41.923	232.11501	109.989	126.303	6.0521698	168.06667	0	-1.91918	-4.9556098	7.7526698	1	0	168.0666656494141	0	.89366513	91.481514	2	6	14.005555	4.9556098	1.91918	1	1	0
62	2	2	1	36.529202	72	124	3.6459999	81.099998	5.802	37.599998	1.339	1.95	1.4349999	3	2	1	2	2	2	1	60.8456	151.72	59.404999	91.855904	5.9892101	162.46666	0	-23.0028	-21.5205	53.0751	1	0	162.4666595458984	0	.9174208	90.500404	0	1	13.538888	21.5205	23.0028	0	0	1
62	2	2	2	28.2738	75.5	139.5	5.8940001	72.599998	7.6729999	56.200001	1.887	3.3110001	.99699998	3	2	1	1	2	1	1	66.878403	154.77901	51.265202	98.115898	6.3680701	166.73334	0	-31.68	-20.7994	69.123703	1	0	166.7333374023438	0	.82126695	94.713768	0	1	13.894444	20.7994	31.68	0	0	1
62	2	2	1	40.292099	76.5	139	3.0650001	77.300003	8.3400002	48.599998	1.15	1.553	1.785	3	1	1	1	2	1	1	52.848	187.72	88.513496	128.14301	7.3619399	163.33333	0	-19.690599	-18.740101	34.986099	1	0	163.3333282470703	0	.87443441	92.303101	1	6	13.611111	18.740101	19.690599	0	0	1
62	2	2	1	23.782	83.5	133	4.6957002	85.568703	8.0812998	55.599998	1.2059	2.9800999	1.5729001	3	1	1	2	2	2	1	57.296101	112.922	48.222099	87.708504	6.7080202	180.10001	0	-21.684799	-17.6229	35.316101	1	0	180.1000061035156	0	.96797174	88.527184	1	7	15.008334	17.6229	21.684799	0	0	1
62	2	2	1	34.173901	86	142.5	4.8109999	82.800003	6.6869998	45.5	1.307	2.9070001	2.2190001	3	2	2	2	2	2	1	60.762798	151.02901	59.2598	115.986	7.5542498	167.96666	0	-23.5714	-17.668501	51.904099	1	0	167.9666595458984	0	.93665165	89.732048	0	0	13.997222	17.668501	23.5714	0	0	1
62	2	2	1	28.450001	78.5	117.5	3.1329999	75.199997	6.6810002	41	1.192	1.727	1.336	3	2	1	1	2	1	1	59.686401	181.05	72.987801	107.19	6.1280999	161.60001	0	-18.572901	-16.4039	36.873798	1	0	161.6000061035156	0	.85067868	93.35392	1	12	13.466667	16.4039	18.572901	0	0	1
62	2	2	1	26.6049	78	149.5	3.1389999	55.799999	7.3870001	52.900002	.90200001	1.8049999	2.043	3	1	1	2	2	2	1	58.133301	150.194	62.881302	108.991	7.1047502	168.33333	0	-22.2738	-13.4918	36.4445	1	0	168.3333282470703	0	.63122171	105.53376	1	14	14.027778	13.4918	22.2738	0	1	1
62	2	2	1	28.4429	98	158.5	5.6269999	70.400002	5.3410001	38.700001	2.0250001	2.904	.98799998	3	1	2	2	2	2	1	56.4314	93.153801	40.5858	85.195099	6.6496902	159.60001	0	-25.314301	-17.1803	46.605801	1	0	159.6000061035156	0	.7963801	95.919235	0	1	13.3	17.1803	25.314301	0	0	1
62	2	2	2	28.150299	74	123	4.6469998	75.300003	5.0190001	36.099998	.958	3.0710001	1.893	3	3	2	2	2	2	1	59.962898	134.55	53.870098	94.535004	6.4924202	165.73334	0	-18.0896	-17.9277	49.300598	1	0	165.7333374023438	0	.85180998	93.30294	1	2	13.811111	17.9277	18.0896	0	0	1
62	2	2	1	27.204901	81	136	3.096	64.099998	11.708	61.700001	.699	1.796	3.3169999	3	3	1	1	2	1	1	51.542702	121.157	58.709202	70.7565	5.3296299	153.36667	0	-16.849199	-13.9945	36.422501	1	0	153.3666687011719	0	.72511309	99.68721	0	11	12.780556	13.9945	16.849199	1	1	1
62	2	2	1	33.818199	84.5	133	4.5489998	67.199997	6.4450002	48.599998	1.263	2.5599999	2.648	3	2	2	2	2	1	1	60.09	117.402	46.855202	103.229	7.5297899	162.83333	0	-19.906401	-13.0655	42.199799	1	0	162.8333282470703	0	.76018095	97.770828	1	4	13.569444	13.0655	19.906401	0	1	1
62	2	2	2	27.8204	76	134.5	6.3530002	92	4.8839998	32.5	1.391	4.2550001	1.123	3	2	1	1	1	1	1	60.651699	130.373	51.299702	83.514702	6.0240202	173.46666	0	-25.1339	-19.4105	43.616001	1	0	173.4666595458984	0	1.040724	85.929298	0	12	14.455555	19.4105	25.1339	0	0	1
62	2	2	1	38.563301	96.5	141.5	3.6029999	58.200001	5.5320001	40.299999	.94199997	2.2639999	1.502	3	2	1	2	2	2	1	61.793999	111.317	42.529598	93.428299	6.8404899	174.43333	0	-23.331301	-18.9524	52.1884	1	0	174.4333343505859	0	.65837103	103.72292	1	13	14.536111	18.9524	23.331301	0	0	1
62	2	2	1	21.648199	68.5	124.5	6.3239999	54.299999	6.4159999	49.599998	1.832	4.0349998	1.056	3	1	1	2	1	2	1	56.960602	149.12601	64.182999	88.4543	5.4976301	163.7	0	-20.171801	-13.9695	36.446602	1	0	163.6999969482422	0	.6142534	106.72234	2	6	13.641666	13.9695	20.171801	0	1	1
62	2	2	1	36.1646	87.5	158	4.9349999	86.699997	5.3579998	41.299999	1.655	2.8099999	1.377	3	1	1	2	2	2	1	57.493999	177.36099	75.389198	110.571	6.5372	155.76666	0	-20.9053	-16.378401	42.445702	1	0	155.7666625976563	0	.98076922	88.050583	0	0	12.980556	16.378401	20.9053	0	0	1
62	2	2	1	26.9886	67	110	6.4970002	73.599998	4.6810002	31.200001	1.393	4.3520002	1.8380001	3	2	1	1	1	1	1	49.886398	184.674	92.546997	95.889	5.8095598	161.56667	0	-17.7761	-14.7941	35.557701	1	0	161.5666656494141	0	.8325792	94.182732	1	3	13.463889	14.7941	17.7761	0	1	1
62	2	2	2	29.3402	94.5	145	4.4679999	104.9	4.908	43.919998	1.342	2.6359999	2.0369999	3	2	2	2	2	2	1	44.074501	159.666	89.294197	103.014	6.32477	172.76666	0	-11.7591	-10.3501	21.1759	1	0	172.7666625976563	0	1.1866516	81.417793	0	7	14.397222	10.3501	11.7591	1	1	0
62	2	2	2	31.333099	81.5	134.5	7.4850001	67.800003	5.855	52	1.308	4.7420001	4.3130002	3	2	1	1	1	1	1	58.124199	143.577	60.1241	87.478996	6.24403	156.66667	0	-21.941	-16.4827	43.431	1	0	156.6666717529297	0	.76696837	97.414284	0	3	13.055556	16.4827	21.941	0	0	1
62	2	2	1	26.9886	77.5	134	4.5679998	89.099998	12.684	53	1.114	2.819	1.914	3	2	2	2	2	2	1	50.485401	167.15401	82.765701	100.801	6.2421598	185.93333	0	-16.884199	-19.558001	40.626099	1	0	185.9333343505859	0	1.0079185	87.067955	0	4	15.494445	19.558001	16.884199	1	0	1
62	2	2	1	37.755199	85	145	3.3429999	62.900002	7.421	45.200001	1.288	1.755	2.1340001	3	2	1	2	2	2	1	61.868599	211.493	80.645103	128.448	6.6619101	170.93333	0	-20.0686	-17.490801	43.948299	1	0	170.9333343505859	0	.71153849	100.46451	2	1	14.244445	17.490801	20.0686	0	0	1
62	2	2	1	37.619801	79.5	152	2.825	73.300003	6.6469998	42.799999	1.063	1.2	2.898	3	2	1	1	2	1	1	63.636398	140.399	51.054001	105.453	7.0386701	177.16667	0	-24.459801	-16.4354	56.5452	1	0	177.1666717529297	0	.82918555	94.340965	0	5	14.763889	16.4354	24.459801	0	0	1
62	2	2	2	30.576799	76	123.5	4.842	78.199997	9.6709995	64.400002	1.402	2.898	1.6670001	3	1	1	1	2	1	2	61.777901	119.648	45.731899	76.589996	5.79178	182.53334	0	-22.379601	-17.711399	41.323002	1	0	182.5333404541016	0	.88461536	91.865005	1	0	15.211112	17.711399	22.379601	0	0	1
62	2	1	1	33.494801	84.5	143	4.1030002	64.5	6.0739999	54.599998	1.124	2.4349999	1.503	3	2	1	2	2	2	1	52.625599	146.823	69.556602	97.916603	6.2901001	154.86667	0	-21.6357	-23.977699	34.9398	1	0	154.8666687011719	0	.72963798	99.432655	0	7	12.905556	23.977699	21.6357	0	0	1
62	2	2	2	25.739799	82.5	125.5	2.8369999	83.099998	5.2150002	41.5	.74000001	1.638	1.559	3	2	2	2	2	2	1	49.424702	211.774	107.105	118.488	6.63832	166.8	0	-17.117701	-18.8659	43.103401	1	0	166.8000030517578	0	.94004524	89.59877	1	12	13.900001	18.8659	17.117701	0	0	1
62	2	2	1	31.7278	85	149	5.3709998	91.699997	4.723	44.299999	1.284	3.381	1.821	3	1	1	1	1	2	1	69.514801	175.41901	53.476601	112.523	6.3806601	158.43333	0	-22.410999	-19.0972	45.300999	1	0	158.4333343505859	0	1.0373303	86.044731	1	10	13.202778	19.0972	22.410999	0	0	1
62	2	2	2	31.7293	75.5	130.5	3.4809999	90.900002	5.6329999	49.220001	1.194	1.921	1.151	3	2	2	1	2	1	1	51.868999	166.51801	80.146599	112.103	6.2754598	166.26666	0	-18.6597	-16.9625	29.5867	1	0	166.2666625976563	0	1.0282806	86.355164	1	7	13.855556	16.9625	18.6597	0	0	0
62	2	2	1	29.9403	95.5	165.5	4.342	75.900002	6.178	33.799999	1.17	2.529	2.444	3	2	1	1	2	1	1	68.863297	121.557	37.8489	92.659798	6.4516802	151.83333	0	-21.931299	-15.4151	47.6255	1	0	151.8333282470703	0	.85859728	92.999092	1	7	12.652778	15.4151	21.931299	0	0	1
62	2	2	1	39.2845	83.5	118.5	3.1559999	72.900002	6.125	69.5	.82599998	1.975	2	3	2	2	2	2	2	1	74.592499	195.381	49.641399	120.422	6.1620998	152.33333	0	-13.8589	-15.7088	25.0721	1	0	152.3333282470703	0	.82466066	94.553375	1	7	12.694444	15.7088	13.8589	1	0	0
62	2	1	1	30.368299	67	118.5	4.026	89.800003	6.6440001	44.5	1.399	2.2750001	.85000002	3	2	2	2	2	2	1	56.210602	131.52299	57.593399	88.456497	6.4999299	170.96666	0	-18.5877	-15.6431	36.142799	1	0	170.9666595458984	0	1.0158372	86.788361	1	0	14.247222	15.6431	18.5877	0	0	1
62	2	2	1	31.120899	79	135.5	4.4910002	109.5	10.852	65	1.067	2.6210001	4.3130002	3	1	1	2	2	2	1	49.561298	149.591	75.451599	118.57	7.3778501	180.76666	0	-17.742399	-11.9083	34.605099	1	0	180.7666625976563	0	1.2386878	79.99427	1	14	15.063889	11.9083	17.742399	0	1	1
62	2	2	2	31.216299	94.5	167.5	4.244	57.900002	5.401	41	1.438	2.5550001	1.631	3	2	1	2	2	2	1	63.340599	143.62801	52.653198	104.283	6.76579	160.06667	0	-25.233601	-17.8743	52.979698	1	0	160.0666656494141	0	.65497738	103.94347	0	5	13.338889	17.8743	25.233601	0	0	1
62	2	2	1	28.095699	89	152.5	4.23	85.400002	12.426	54.599998	1.028	2.4300001	3.017	3	2	1	2	2	2	2	61.962601	197.61501	75.167702	113.353	6.2966199	161.7	0	-20.7355	-17.716499	48.487999	1	0	161.6999969482422	0	.96606338	88.599014	1	12	13.474999	17.716499	20.7355	0	0	1
63	1	2	1	26.5203	84	135	3.194	82.400002	8.6470003	44.799999	.847	1.924	1.397	3	2	1	1	1	1	1	66.737999	77.967499	25.9335	53.584301	5.4983101	179.10001	0	-24.2185	-20.9849	49.551399	1	0	179.1000061035156	0	.9321267	65.432495	1	2	14.925	20.9849	24.2185	0	0	1
63	1	2	1	24.021799	91	150	3.845	98.5	11.772	72.900002	1.021	2.385	1.02	1	1	1	2	1	1	1	65.790703	69.857002	23.8976	58.175201	6.0936098	168.63333	0	-22.3536	-17.304899	51.714001	1	0	168.6333312988281	0	1.1142534	52.733315	0	0	14.052777	17.304899	22.3536	0	0	1
63	1	2	1	31.0009	65	152.5	6.875	56.900002	6.1570001	44.900002	1.396	4.1259999	4.3130002	3	2	1	2	1	1	1	66.5914	113.538	37.9314	78.733398	6.2286301	160.03334	0	-28.144899	-17.880501	63.482899	1	0	160.0333404541016	0	.64366519	102.38084	1	7	13.336112	17.880501	28.144899	0	0	1
63	1	2	2	27.358601	73	136	4.6588001	57.810001	10.254	66.900002	1.4673001	2.6466999	1.8393	1	2	1	2	1	1	1	57.733601	149.326	63.114899	88.945	5.83254	155.10001	0	-25.4006	-21.3563	48.288101	1	0	155.1000061035156	0	.65395927	100.43565	0	5	12.925	21.3563	25.4006	0	0	1
63	1	2	2	37.578098	85	131.5	4.6104002	74.239998	5.6410999	40.099998	1.0994	2.8843999	2.4386001	1	1	1	2	1	1	1	64.019501	128.45399	46.218201	72.010902	5.27283	170.66667	0	-26.4487	-17.648001	52.6483	1	0	170.6666717529297	0	.83981895	74.224655	1	0	14.222222	17.648001	26.4487	0	0	1
63	1	2	1	39.551899	75	141	5.3639998	63.799999	6.8270001	43.900002	.926	3.76	3.424	3	1	1	2	1	1	1	72.522797	134.14301	36.8587	117.132	7.6547098	159.89999	0	-25.791901	-18.061001	56.8643	1	0	159.8999938964844	0	.72171944	89.149986	2	33	13.325	18.061001	25.791901	0	0	1
63	1	2	1	24.919901	67	115	5.335	71	7.2930002	70.099998	1.8609999	3.1819999	.67299998	3	1	1	1	1	1	1	61.844002	117.652	44.891399	56.948601	4.6092701	173.10001	0	-21.809	-18.107599	51.719898	1	0	173.1000061035156	0	.8031674	78.33902	1	3	14.425	18.107599	21.809	0	0	1
63	1	2	2	34.894402	73	131	4.8099999	57.900002	4.8210001	39.5	1.428	2.6559999	3.8210001	2	2	1	2	1	1	1	63.7099	129.72701	47.077999	83.879898	5.87392	161.86667	0	-27.5847	-22.1933	55.3214	1	0	161.8666687011719	0	.65497738	100.24693	0	12	13.488889	22.1933	27.5847	0	0	1
63	1	2	1	28.300301	80	138.5	4.7779999	60.700001	4.7919998	39.099998	1.832	2.4890001	2.698	3	2	1	2	1	1	1	54.720299	117.743	53.313599	66.373497	5.3518801	162.46666	0	-21.879801	-16.3172	41.273899	1	0	162.4666595458984	0	.68665159	94.68351	1	1	13.538888	16.3172	21.879801	0	0	1
63	1	2	1	27.587299	80.5	127.5	5.7290001	45.599998	4.5019999	44.900002	1.5599999	3.329	2.0940001	3	2	1	2	1	1	1	67.7341	88.968597	28.706499	79.444199	6.8262401	155.63333	0	-27.7521	-17.8932	68.8106	1	0	155.6333312988281	0	.51583707	133.80151	1	13	12.969444	17.8932	27.7521	0	0	1
63	1	2	2	24.2031	70	107.5	4.4990001	62.200001	4.8699999	57	2.0209999	2.0829999	1.04	3	2	1	1	1	1	1	48.618401	140.114	71.993103	80.288803	5.8217702	176.60001	0	-13.1678	-13.0226	34.271999	1	0	176.6000061035156	0	.7036199	91.929924	2	11	14.716667	13.0226	13.1678	1	1	1
63	1	2	2	29.1364	80.5	135.5	4.7800002	79.099998	3.8789999	53.900002	1.235	2.892	2.0969999	3	2	1	2	1	1	1	60.412601	107.383	42.510201	69.897903	5.72964	160.43333	1	-24.635799	-22.536699	44.6409	1	1	160.4333343505859	0	.89479637	68.747055	1	6	13.369445	22.536699	24.635799	0	0	1
63	1	2	1	23.066999	67.5	125.5	5.2839999	41.400002	8.283	58.5	1.46	3.128	1.808	3	1	1	1	1	1	1	60.8204	117.986	46.226398	74.471298	5.8850899	154.06667	0	-27.2297	-19.0837	46.484798	1	0	154.0666656494141	0	.46832582	150.38205	1	9	12.838889	19.0837	27.2297	0	0	1
63	2	2	2	35.2094	87	170	4.2210002	82.900002	8.585	49.5	.72500002	2.8559999	2.6919999	3	1	1	2	2	2	1	64.1092	119.227	42.7915	91.876602	6.5012999	156.53334	0	-24.8594	-17.4667	54.4562	1	0	156.5333404541016	0	.93778282	89.059738	1	18	13.044445	17.4667	24.8594	0	0	1
63	2	2	1	31.897699	87.5	135.5	3.7750001	74.400002	6.1700001	46.900002	.921	2.296	2.142	3	2	1	1	2	1	1	52.1954	155.067	74.129204	85.545601	5.8921299	173.73334	0	-13.201	-12.107	22.745199	1	0	173.7333374023438	0	.84162897	93.108826	1	11	14.477778	12.107	13.201	1	1	0
63	2	2	2	33.582001	65.5	172	3.451	96.199997	13.323	57.099998	.92400002	2.1159999	1.505	3	2	2	2	2	2	1	62.206001	158.825	60.026299	112.485	7.30758	155.3	0	-24.871799	-19.1821	60.100399	1	0	155.3000030517578	0	1.0882353	83.776527	1	0	12.941667	19.1821	24.871799	0	0	1
63	2	2	1	31.4272	83	153	3.8039999	109	10.5184	72.099998	.74690002	2.4000001	3.8380001	3	2	2	2	2	2	2	62.422199	170.508	64.073402	118.369	6.8551302	170.76666	0	-22.599701	-16.646601	39.238899	1	0	170.7666625976563	0	1.2330316	79.58387	1	9	14.230556	16.646601	22.599701	0	0	1
63	2	2	1	32.9487	94	160.5	6.6669998	73.599998	5.2129998	38.700001	1.052	4.2529998	4.3130002	3	2	1	2	1	2	1	68.734497	182.804	57.154598	119.691	6.6472502	171.60001	0	-21.445801	-14.7009	45.326599	1	0	171.6000061035156	0	.8325792	93.523453	0	7	14.3	14.7009	21.445801	0	1	1
63	2	2	1	27.801701	77.5	144	4.3790002	92.800003	8.5570002	65	.73900002	2.9489999	3.1229999	3	3	1	1	2	1	1	69.272102	114.841	35.288399	101.949	7.1465001	165.96666	0	-22.2453	-18.9636	40.7033	1	0	165.9666595458984	0	1.0497738	85.024696	1	0	13.830555	18.9636	22.2453	0	0	1
63	2	2	1	28.784201	80	152.5	4.605	61.200001	6.415	52.5	1.281	2.8570001	.801	3	2	1	2	1	1	1	64.961197	219.183	76.799301	124.306	6.4570398	155.06667	0	-22.4512	-19.5331	48.138802	1	0	155.0666656494141	0	.69230771	100.89101	0	8	12.922222	19.5331	22.4512	0	0	1
63	2	2	2	30.1896	80	130.5	3.1689999	102.2	6.3260002	38	.875	1.814	1.758	3	2	1	2	2	2	1	41.923	173.52	109.989	121.296	6.9333401	122.33334	1	-8.0738297	-13.7182	27.2183	1	1	122.3333358764648	0	1.1561086	81.718994	0	7	10.194445	13.7182	8.0738297	1	1	0
63	2	2	1	32.690498	90	181	5.1589999	76.400002	13.323	72.800003	1.148	3.2079999	2.9489999	3	1	1	2	2	2	1	59.123199	159.524	65.208397	108.489	6.9033399	159.56667	0	-19.689899	-18.8484	38.495998	1	0	159.5666656494141	0	.8642534	92.09922	1	3	13.297222	18.8484	19.689899	0	0	1
63	2	2	1	35.781502	91	140.5	4.4159999	80.400002	6.3769999	39.200001	1.3940001	2.5209999	1.353	3	2	1	2	2	2	1	56.811798	155.94701	67.3508	131.883	8.0100298	180.60001	0	-16.425699	-14.4548	36.533699	1	0	180.6000061035156	0	.90950227	90.187653	1	3	15.05	14.4548	16.425699	1	1	1
63	2	2	1	28.4429	98.5	155.5	4.4219999	111.887	4.9050002	40.5	1.408	2.3759999	3.076	3	2	1	2	2	2	1	51.071201	131.94701	64.560303	83.668602	5.8370399	157.16667	0	-17.512699	-18.027201	43.974701	1	0	157.1666717529297	0	1.2656901	78.733376	1	0	13.097222	18.027201	17.512699	0	0	1
63	2	2	2	31.478399	76.5	151.5	4.8400002	93.5	13.323	50.200001	1.266	2.947	2.829	3	2	1	2	2	1	1	61.3041	152.905	59.167999	110.151	7.4171901	187	0	-23.9744	-18.4963	46.784302	1	0	187	0	1.0576923	84.762497	0	2	15.583333	18.4963	23.9744	0	0	1
63	2	2	2	26.967199	94.5	159.5	5.8060002	108.4	5.7930002	44.900002	.926	3.9100001	3.4289999	2	2	1	2	2	2	1	66.076897	133.65401	45.3395	86.094101	5.9836702	177.03334	0	-23.4482	-15.6003	44.232899	1	0	177.0333404541016	0	1.2262443	79.764618	2	6	14.752778	15.6003	23.4482	0	0	1
63	2	2	1	36.643398	83.5	163.5	4.7708998	80.099998	8.1988001	55.799999	1.0633	2.9956	2.7172999	3	2	1	2	1	2	1	53.5914	123.714	57.414101	104.762	7.0925398	168.39999	0	-13.3717	-13.4483	26.555401	1	0	168.3999938964844	0	.90610856	90.326332	1	8	14.033333	13.4483	13.3717	1	1	0
63	2	2	2	32.294498	88	151	5.3850002	58.700001	10.363	55.5	.90700001	3.697	3.7739999	3	2	1	1	1	1	1	54.835499	138.131	62.3862	126.347	7.8230901	151.89999	0	-20.4014	-12.1897	37.494099	1	0	151.8999938964844	0	.66402715	102.63537	1	2	12.658333	12.1897	20.4014	0	1	1
63	2	2	1	38.733101	92	163	3.7880001	98.900002	12.774	80.224998	.796	2.4170001	2.756	3	2	2	2	1	2	1	63.5714	134.66701	49.057301	110.373	7.0336199	156.66667	0	-25.006001	-18.7087	51.4286	1	0	156.6666717529297	0	1.1187783	82.82885	1	2	13.055556	18.7087	25.006001	0	0	1
63	2	2	2	25.1824	73.5	149.5	4.0440001	84.300003	6.2129998	45.900002	1.1849999	2.342	1.761	3	1	1	1	2	1	1	52.9482	140.381	66.052101	89.050102	6.37075	178.66667	0	-17.796499	-16.744301	41.441101	1	0	178.6666717529297	0	.95361996	88.448845	1	8	14.888889	16.744301	17.796499	0	0	1
63	2	2	2	28.271601	76	152.5	3.5309999	70	11.164	63.299999	1.36	1.801	.75599998	3	1	1	1	2	2	2	62.054401	181.63499	68.922401	112.18	6.6269698	156.93333	0	-21.2901	-21.1721	51.035198	1	0	156.9333343505859	0	.79185522	95.471123	0	7	13.077778	21.1721	21.2901	0	0	1
63	2	2	1	34.416698	94.5	169.5	4.4660001	79.699997	5.5890002	43.200001	1.2640001	2.4879999	1.9349999	3	2	1	2	2	1	1	61.100498	203.364	79.107697	111.662	5.9934402	156.66667	0	-21.579	-20.064501	40.997799	1	0	156.6666717529297	0	.90158367	90.512375	2	37	13.055556	20.064501	21.579	0	0	1
63	2	2	1	30.739401	91	161	4.414	103.4	6.875	55.099998	1.1059999	2.711	2.01	3	2	1	2	2	2	1	68.078102	181.30099	57.874802	91.678497	5.62744	173.23334	0	-28.948099	-22.1513	69.993103	1	0	173.2333374023438	0	1.1696832	81.327866	1	10	14.436111	22.1513	28.948099	0	0	1
63	2	2	1	25.9979	83	127	7.4850001	81.5	4.941	42.5	1.223	4.7420001	3.6849999	3	2	1	1	1	1	1	59.518101	130.75	52.930099	75.822601	5.31248	170.23334	0	-18.0581	-15.6934	36.8466	1	0	170.2333374023438	0	.92194569	89.685356	1	18	14.186111	15.6934	18.0581	0	0	1
63	2	2	1	25.950399	95	156	4.6584001	73.360001	9.1482	65.199997	1.3382	2.7248001	2.2155001	3	2	1	2	2	2	1	47.0434	139.981	74.129204	85.790901	5.7483101	156.2	0	-14.8259	-12.3327	29.211399	1	0	156.1999969482422	0	.82986426	93.649086	1	13	13.016666	12.3327	14.8259	1	1	0
63	2	2	1	24.794001	81	158.5	3.339	102.6	5.3845	38	1.1898	1.836	1.2079999	3	2	1	2	2	2	1	62.142899	154.19901	58.3755	74.716599	5.1926999	186.16667	0	-19.7248	-20.528299	37.931999	1	0	186.1666717529297	0	1.1606334	81.587898	1	8	15.513889	20.528299	19.7248	0	0	1
63	2	2	1	29.952	69.5	133	3.293	81.199997	9.3339996	51.900002	1.2029999	1.807	.917	3	2	1	1	1	1	1	49.979198	160.207	80.136902	106.012	6.6334	182.8	0	-19.371	-19.1943	36.611801	1	0	182.8000030517578	0	.91855198	89.821396	1	2	15.233334	19.1943	19.371	0	0	1
63	2	2	1	27.666599	77	139.5	3.546	81.699997	5.1329999	47.900002	.96600002	1.9400001	2.24	3	1	1	2	2	2	1	68.350998	177.84801	56.286999	85.234802	5.1907201	182.66667	0	-24.348301	-25.391199	64.131798	1	0	182.6666717529297	0	.9242081	89.595062	0	1	15.222222	25.391199	24.348301	0	0	1
63	2	2	2	26.2645	87	146	3.5079999	95	6.1399999	38.200001	1.255	1.8049999	2.9260001	3	1	1	2	2	2	1	56.940399	114.83	49.445301	69.119797	5.1648998	153.2	0	-19.246799	-22.4282	40.896702	1	0	153.1999969482422	0	1.0746607	84.209854	0	7	12.766666	22.4282	19.246799	0	0	1
63	2	2	2	25.4049	84.5	130.5	5.9790001	98	5.0580001	38	1.349	3.7839999	1.362	3	2	1	1	1	1	1	57.499298	125.729	53.435699	84.984901	5.8901501	152.56667	0	-19.6528	-15.2089	43.845798	1	0	152.5666656494141	0	1.1085973	83.140648	0	8	12.713889	15.2089	19.6528	0	0	1
63	2	2	1	34.265598	87	126	4.8610001	77.400002	5.2049999	40.5	1.0880001	3.24	1.495	3	3	1	2	1	2	1	50.222099	157.528	78.413902	113.626	7.2110701	155.39999	0	-17.391399	-12.6652	28.1036	1	0	155.3999938964844	0	.87556565	91.608292	1	8	12.95	12.6652	17.391399	0	1	0
63	2	2	1	25.1024	76	123	4.5359998	89.800003	5.5879998	48	1.478	2.5580001	1.9349999	3	2	1	2	2	2	1	46.894299	156.369	83.040703	82.496597	5.4015598	152.10001	0	-16.2549	-15.8616	40.761101	1	0	152.1000061035156	0	1.0158372	86.18084	0	0	12.675	15.8616	16.2549	1	0	1
63	2	2	1	42.6404	75.5	134.5	3.444	75.800003	5.5929999	41.099998	1.0930001	1.908	1.349	3	2	1	2	2	2	1	57.2957	186.004	79.431702	108.166	6.7444701	182.66667	0	-20.4877	-21.356199	46.511398	1	0	182.6666717529297	0	.8574661	92.398148	2	7	15.222222	21.356199	20.4877	0	0	1
63	2	2	1	25.9877	68.5	114.5	2.812	90	13.194	42.099998	1.041	1.5319999	.95599997	3	2	1	1	2	1	1	41.923	193.01601	109.989	99.038002	5.7182798	165.33333	0	-16.2379	-13.8162	35.357601	1	0	165.3333282470703	0	1.0180995	86.102081	1	6	13.777778	13.8162	16.2379	1	1	1
63	2	2	2	26.9342	69	116	4.158	68.900002	4.079	36.599998	1.317	2.3510001	1.631	3	1	1	1	2	1	1	52.4594	156.041	74.182899	91.124001	5.77352	152.3	0	-19.8176	-17.376499	35.032398	1	0	152.3000030517578	0	.77941179	96.09465	1	5	12.691667	17.376499	19.8176	0	0	1
63	2	2	2	27.6833	87	136.5	5.4239998	111.887	5.9211001	41.459999	1.2344	3.573	1.274	3	1	1	1	1	1	1	60.021198	152.536	60.982201	90.576698	6.1287599	174.86667	0	-21.423201	-16.942301	46.785801	1	0	174.8666687011719	0	1.2656901	78.733376	0	2	14.572223	16.942301	21.423201	0	0	1
63	2	2	2	31.9347	80	145.5	5.2030001	85.599998	4.5640001	47	1.171	3.411	1.373	3	2	1	2	1	1	1	53.7024	144.687	66.986603	92.870102	5.9080701	170.86667	0	-23.173599	-18.363001	44.551899	1	0	170.8666687011719	0	.96832579	87.894279	2	0	14.238889	18.363001	23.173599	0	0	1
63	2	2	2	25.950399	96.5	163	5.552	103.3	4.1110001	44.900002	1.549	3.3829999	1.8	3	1	1	2	2	2	1	66.469498	124.127	41.620499	84.424103	6.3052902	185.8	0	-26.830099	-24.435699	59.833599	1	0	185.8000030517578	0	1.168552	81.360214	0	1	15.483334	24.435699	26.830099	0	0	1
63	2	2	1	37.335602	68	129	2.7679999	77.800003	8.9589996	41	.81	1.595	2.427	3	2	1	2	2	2	1	54.0299	182.62199	83.9515	119.701	6.7873802	140.60001	1	-21.6602	-15.5839	45.738602	1	1	140.6000061035156	0	.88009053	91.414421	1	13	11.716667	15.5839	21.6602	0	0	1
64	1	2	1	27.0135	75	143.5	4.0079999	60.900002	5.539	53	1.7460001	1.829	2.1389999	3	1	1	2	1	1	1	57.501598	106.337	45.1917	56.878502	4.6599798	176.56667	0	-22.3388	-20.703501	46.4818	1	0	176.5666656494141	0	.68891406	93.647545	1	1	14.713889	20.703501	22.3388	0	0	1
64	1	2	2	23.263	81	135.5	5.1370001	63.400002	4.9980001	34.400002	1.749	2.8410001	1.263	3	2	1	2	1	1	1	63.244701	89.081802	32.742298	57.719601	5.5432901	162.03334	0	-22.859501	-14.4221	45.029099	1	0	162.0333404541016	0	.71719462	89.201622	0	14	13.502778	14.4221	22.859501	0	1	1
64	1	2	2	27.3356	77	120	5.4559999	54.099998	5.4920001	37.799999	1.515	3.425	1.534	3	3	1	1	1	1	1	56.043499	106.56	46.84	68.124001	5.5355701	181.2	0	-22.463301	-19.2267	46.352501	1	0	181.1999969482422	0	.61199093	108.05957	0	7	15.099999	19.2267	22.463301	0	0	1
64	1	2	2	23.4755	84.5	152.5	5.3740001	54.799999	4.711	45.900002	1.656	3.204	1.276	3	1	1	1	1	1	1	62.174099	90.884201	34.3778	68.9692	6.3790102	166.76666	0	-21.315901	-18.276199	51.197102	1	0	166.7666625976563	0	.61990947	106.393	0	4	13.897222	18.276199	21.315901	0	0	1
64	1	2	1	22.427099	71	140	6.1370001	65.5	6.875	37.299999	1.775	3.8380001	1.608	3	2	1	2	1	1	1	61.3438	114.748	44.3573	92.449501	6.5163798	164.16667	0	-19.0362	-10.1853	33.762699	1	0	164.1666717529297	0	.74095023	85.755699	1	6	13.680556	10.1853	19.0362	0	1	0
64	1	2	1	31.5993	88.5	135	4.7329998	69.099998	4.2950001	39.5	1.402	2.7079999	1.5930001	3	1	1	1	1	1	1	66.059898	113.68	38.583199	63.081501	5.0825801	152.13333	0	-21.959299	-18.344601	53.692699	1	0	152.1333312988281	0	.78167421	80.384026	0	5	12.677777	18.344601	21.959299	0	0	1
64	1	2	1	44.341999	85	125	4.4299998	56.599998	9.6940002	67.300003	1.464	2.4579999	1.673	3	2	1	1	1	1	1	53.972099	172.174	79.2481	105.453	6.6659398	156.56667	0	-15.711	-14.4583	35.904999	1	0	156.5666656494141	0	.64027148	102.31602	2	2	13.047222	14.4583	15.711	1	1	1
64	1	2	2	24.2787	71.5	132.5	3.253	47.799999	11.173	44.900002	1.587	1.493	1.113	3	1	1	1	1	1	1	67.991501	110.009	35.2122	67.321999	5.48136	185.83333	0	-28.84	-23.555901	70.2677	1	0	185.8333282470703	0	.54072398	125.50771	1	1	15.486111	23.555901	28.84	0	0	1
64	1	2	1	26.237499	75.5	129.5	5.8870001	59.400002	5.711	41.599998	1.312	3.711	3.4330001	3	2	1	2	1	1	1	61.798302	85.130203	32.521198	72.088699	6.0116	170.76666	0	-28.3752	-16.386101	54.5639	1	0	170.7666625976563	0	.67194569	96.51413	1	4	14.230556	16.386101	28.3752	0	0	1
64	1	2	1	28.052	84	131	4.8140001	70	5.223	40.400002	1.461	2.6229999	1.751	3	2	2	2	1	1	1	65.206299	131.036	45.5923	84.844704	5.9254198	156.3	0	-25.3179	-19.563101	47.006901	1	0	156.3000030517578	0	.79185522	79.1362	0	0	13.025001	19.563101	25.3179	0	0	1
64	1	2	1	30.818501	106.75	181	3.8280001	68.699997	4.6079998	37.700001	1.128	2.3239999	.87800002	3	2	1	2	1	1	1	67.801399	117.652	37.882301	106.538	7.6620202	175	0	-25.9217	-14.8487	60.117199	1	0	175	0	.77714926	80.950226	0	7	14.583333	14.8487	25.9217	0	1	1
64	1	2	1	27.3647	76	165	4.5749998	79.5	12.4994	74.699997	1.6887	2.652	.71700001	3	2	1	2	1	1	1	59.632599	134.44	54.270199	77.099701	5.3878298	177.23334	0	-23.791401	-21.01	55.9925	1	0	177.2333374023438	0	.89932126	67.850784	0	2	14.769444	21.01	23.791401	0	0	1
64	1	2	2	40.858501	68	181	4.848	65.400002	6.0970001	56	.94999999	3.168	2.8299999	3	1	1	2	1	1	1	62.184601	125.24	47.360001	95.213997	6.4045801	159.5	0	-24.643499	-21.425501	48.813499	1	0	159.5	0	.73981905	85.914246	1	9	13.291667	21.425501	24.643499	0	0	1
64	1	2	2	29.3584	80	129	4.21	80.599998	9.6479998	44	1.332	2.5769999	1.251	3	2	1	2	1	1	1	65.213203	105.751	36.787498	69.386002	5.8020802	179.5	0	-28.951599	-18.367599	52.531898	1	0	179.5	0	.91176468	66.732849	0	4	14.958333	18.367599	28.951599	0	0	1
64	1	2	2	31.992201	80	157	6.8520002	50	9.1820002	64	1.665	4.3429999	1.434	3	2	1	1	1	1	1	65.052696	117.802	41.1688	74.159103	5.40414	176.76666	0	-25.3083	-18.732	45.023602	1	0	176.7666625976563	0	.56561089	118.86225	1	6	14.730556	18.732	25.3083	0	0	1
64	1	2	2	24.570299	81	154	4.526	55.299999	6.3520002	39.900002	2.0250001	2.1110001	.74299997	3	1	1	2	1	1	1	61.359299	127.842	49.399101	74.877602	5.3228502	171.16667	0	-23.556601	-16.433701	50.513	1	0	171.1666717529297	0	.62556559	105.23109	2	31	14.263889	16.433701	23.556601	0	0	1
64	2	2	2	35.156101	84.5	142	3.184	72.400002	6.4840002	58.099998	.75300002	1.983	1.989	3	2	1	2	2	2	2	59.654099	154.96001	62.52	132.888	7.8775301	161.53334	0	-20.4074	-17.221001	51.082401	1	0	161.5333404541016	0	.81900454	93.498367	1	1	13.461112	17.221001	20.4074	0	0	1
64	2	2	2	26.7012	64	107	4.448	77.199997	11.359	49.200001	1.122	2.628	1.624	3	2	2	1	2	2	1	57.874001	127.164	53.569302	84.213898	6.0277801	175.13333	0	-21.628799	-20.828899	45.573601	1	0	175.1333312988281	0	.87330312	91.06382	0	7	14.594444	20.828899	21.628799	0	0	1
64	2	1	2	28.8978	92.5	149.5	5.1399999	62.099998	4.6259999	43.5	1.347	3.233	1.598	3	1	1	1	2	1	1	55.698601	164.549	72.897598	103.361	6.4279499	158.89999	0	-18.873501	-16.6656	42.6311	1	0	158.8999938964844	0	.70248866	99.585457	2	4	13.241666	16.6656	18.873501	0	0	1
64	2	2	1	26.7484	86.5	131	3.335	94.800003	5.3940001	49.400002	1.021	1.949	1.937	3	2	1	2	2	2	1	69.9021	132.283	39.814499	86.290901	6.0743999	151.56667	0	-23.830299	-20.3592	47.019901	1	0	151.5666656494141	0	1.0723982	83.692848	0	17	12.630555	20.3592	23.830299	0	0	1
64	2	2	1	30.8613	89	160.5	5.4970002	111.887	6.7119999	35	1.795	3.3069999	1.216	3	1	1	2	1	2	1	61.6413	126.587	48.557098	80.315498	6.0292301	159.76666	0	-23.032301	-16.924801	50.265202	1	0	159.7666625976563	0	1.2656901	78.182243	2	6	13.313889	16.924801	23.032301	0	0	1
64	2	2	1	26.606501	88	126.5	4.1030002	83.599998	13.323	78.099998	1.239	2.48	1.515	3	2	1	2	2	2	1	63.7864	119.354	43.2225	88.594498	6.2869701	166.3	0	-24.1024	-15.8489	44.9207	1	0	166.3000030517578	0	.94570136	88.131218	1	4	13.858334	15.8489	24.1024	0	0	1
64	2	2	2	28.326599	88	161.5	2.9289999	81.099998	9.0539999	48.799999	.82200003	1.8049999	2.039	3	1	1	2	2	2	1	57.8866	151.29601	63.715698	106.993	6.9029999	175.89999	0	-21.507401	-18.248199	48.524601	1	0	175.8999938964844	0	.9174208	89.237831	1	13	14.658333	18.248199	21.507401	0	0	1
64	2	2	1	31.6971	85	134	3.309	89.699997	8.0769997	57.200001	.99699998	2	1.221	3	1	1	2	2	2	1	58.825001	134.64101	55.438301	100.79	7.1810799	171.73334	1	-19.6301	-14.9268	51.740002	1	1	171.7333374023438	0	1.0147059	85.616776	1	10	14.311111	14.9268	19.6301	0	1	1
64	2	2	2	25.696899	87.5	144.5	3.585	72.400002	10.616	57.799999	.84600002	2.2090001	2.316	3	2	1	2	2	2	1	55.341301	175.832	78.5242	118.455	7.0636501	164.26666	0	-14.7069	-17.273701	34.3606	1	0	164.2666625976563	0	.81900454	93.498367	1	5	13.688889	17.273701	14.7069	1	0	1
64	2	1	1	31.6416	72.5	125	2.964	75.900002	10.668	56.200001	.82599998	1.701	1.477	3	2	1	2	2	2	1	66.525597	90.030403	30.1371	78.289902	6.7314801	162.76666	0	-28.8274	-16.8603	59.044399	1	0	162.7666625976563	0	.85859728	91.70166	0	4	13.563889	16.8603	28.8274	0	0	1
64	2	2	1	23.8211	91	159	2.993	69.699997	11.855	36.400002	.94499999	1.7410001	.62699997	3	2	1	1	2	1	1	58.712502	146.72301	60.5783	105.416	6.5035601	169	0	-23.7439	-15.1348	33.617199	1	0	169	0	.78846151	94.970322	1	6	14.083333	15.1348	23.7439	0	1	0
64	2	2	2	27.8529	72.5	121	4.5423002	74.739998	7.4976001	56.5	1.3252	2.6182001	1.7544	3	2	1	1	2	1	1	51.059299	171.558	83.961502	102.492	5.9262199	174.66667	0	-18.981001	-21.580601	36.4142	1	0	174.6666717529297	0	.84547508	92.283966	1	8	14.555556	21.580601	18.981001	0	0	1
64	2	2	1	29.1495	91	148	4.7957001	77.410004	6.2751999	44.32	1.173	2.9489	2.2853	3	1	1	1	2	1	1	62.073898	117.485	44.557598	72.824097	5.71275	155.73334	0	-23.1178	-19.888	42.909302	1	0	155.7333374023438	0	.87567878	90.962204	1	5	12.977778	19.888	23.1178	0	0	1
64	2	1	1	27.3943	87	146.5	2.98	71	5.9109998	40.599998	1.1160001	1.6210001	1.098	3	2	2	2	2	2	1	68.249702	105.241	33.414398	67.958801	5.55721	149.86667	1	-24.815001	-19.0247	52.328701	1	1	149.8666687011719	0	.8031674	94.25174	1	15	12.488889	19.0247	24.815001	0	0	1
64	2	2	2	32.928699	85	139	4.3239999	73.699997	4.0780001	48.799999	.82200003	2.9300001	1.484	3	2	1	2	1	2	1	49.816601	111.147	55.777401	91.916496	6.9835401	180.60001	0	-16.170799	-15.1078	36.378502	1	0	180.6000061035156	0	.83371037	92.816978	1	59	15.05	15.1078	16.170799	1	1	1
64	2	2	2	30.034599	80	152	4.0479999	77.599998	4.8940001	36	1.65	2.1270001	1.245	2	1	1	2	2	1	1	60.820499	139.746	54.751801	101.324	6.7746201	153.63333	0	-25.047001	-19.082899	58.057701	1	0	153.6333312988281	0	.87782806	90.870598	1	6	12.802777	19.082899	25.047001	0	0	1
64	2	1	2	26.5744	76.5	135.5	4.3924999	81.010002	9.6857004	63.299999	1.1711	2.7031	1.4411	3	2	1	1	2	2	1	59.578899	142.68401	57.674599	98.477303	6.73347	156.3	0	-24.759001	-17.6838	45.6334	1	0	156.3000030517578	0	.91640276	89.278564	0	7	13.025001	17.6838	24.759001	0	0	1
64	2	2	1	35.092602	77.5	141	3.7920001	67.599998	7.0209999	45.799999	.89999998	2.3150001	1.918	3	2	1	2	2	2	1	61.611	176.929	67.921097	138.63901	7.3324099	171.43333	0	-20.6635	-17.321501	44.311798	1	0	171.4333343505859	0	.76470584	96.171967	1	2	14.286111	17.321501	20.6635	0	0	1
64	2	2	2	27.044399	86.5	165.5	2.4660001	84.900002	8.3830004	40.400002	.91799998	1.214	1.544	3	2	1	2	2	2	1	59.9641	212.217	84.963097	134.33701	6.6727099	159	0	-25.3531	-16.019699	44.979198	1	0	159	0	.96040726	87.574066	2	6	13.25	16.019699	25.3531	0	0	1
64	2	2	1	29.684999	84.5	153	2.675	73.199997	12.668	62.099998	1.072	1.314	1.183	3	3	1	1	2	1	2	54.541698	163.12	74.151497	120.936	7.1458502	160.13333	0	-19.2614	-14.2609	35.180901	1	0	160.1333312988281	0	.82805425	93.077034	1	34	13.344444	14.2609	19.2614	0	1	1
64	2	2	2	33.194599	81.5	138	4.2600002	72	10.389	42.900002	1.154	2.7609999	1.1950001	3	2	1	1	2	1	1	59.775299	124.6	50.119999	85.218002	6.3013501	173.56667	0	-21.955799	-18.032301	53.012699	1	0	173.5666656494141	0	.81447965	93.711502	1	14	14.463889	18.032301	21.955799	0	0	1
64	2	2	1	23.3815	84.5	136.5	5.2863998	79.440002	4.7375998	36.099998	1.2804	3.3092	1.9102	3	2	1	1	1	1	1	52.403801	118.019	56.1726	90.662201	6.5871601	162.33333	0	-20.387199	-16.5709	42.2276	1	0	162.3333282470703	0	.89864254	89.999573	1	9	13.527778	16.5709	20.387199	0	0	1
65	1	2	1	26.847	75.5	147.5	4.9499998	57.099998	11.053	49.700001	1.247	2.8429999	2.408	3	1	1	2	1	1	1	57.734798	120.823	51.066002	70.896599	5.4829502	168.7	0	-21.576401	-19.3804	47.879398	1	0	168.6999969482422	0	.64592761	100.52519	0	0	14.058333	19.3804	21.576401	0	0	1
65	1	2	2	29.843	84	137.5	5.204	68	5.237	41.360001	1.12	3.4630001	1.928	2	1	1	2	1	1	1	59.667599	98.393898	39.684601	58.490601	5.2144098	151.56667	0	-24.156	-20.284901	53.9105	1	0	151.5666656494141	0	.76923078	81.385056	1	2	12.630555	20.284901	24.156	0	0	1
65	1	2	1	43.710899	78.5	129.5	4.3959999	51.099998	5.059	42.200001	.898	2.9649999	1.461	1	2	1	2	1	1	1	55.907902	180.636	79.646004	94.545303	5.9180102	25.366667	1	-20.571699	-18.3599	46.153702	1	1	25.36666679382324	0	.57805431	114.96539	1	7	2.113889	18.3599	20.571699	0	0	1
65	1	2	1	25.5336	74.5	120.5	3.471	78.800003	5.4180002	52.700001	1.2309999	1.768	2.253	3	1	1	2	1	1	1	42.118401	93.587601	54.169998	64.693604	5.6582398	182.53334	0	-7.8933802	-20.1887	13.4929	1	0	182.5333404541016	0	.89140272	68.100105	1	7	15.211112	20.1887	7.8933802	1	0	0
65	1	2	1	25.7484	74	132	5.349	66.5	6.8843002	42.099998	1.9625	2.9489999	.80500001	3	2	1	1	1	1	1	60.241798	138.01199	54.870899	69.705101	4.8641701	160.83333	0	-24.8806	-26.025499	50.745602	1	0	160.8333282470703	0	.75226247	83.60968	0	3	13.402778	26.025499	24.8806	0	0	1
65	1	2	1	29.873501	70	132.5	3.4979999	78.400002	4.96	38.400002	.93099999	2.214	1.09	2	2	1	2	1	1	1	47.985802	149.961	78.000801	82.5317	5.4554701	153.46666	0	-17.1903	-12.7226	37.263599	1	0	153.4666595458984	0	.88687783	68.520393	2	10	12.788888	12.7226	17.1903	0	1	1
65	1	2	1	34.894402	74	146.5	3.3989999	82.900002	6.1999998	46.400002	.93300003	2.142	1.3329999	3	2	1	2	1	1	1	67.086403	116.092	38.2099	69.813797	5.61621	174.5	0	-26.9293	-23.1103	57.892101	1	0	174.5	0	.93778282	64.049469	2	7	14.541667	23.1103	26.9293	0	0	1
65	1	2	1	26.126801	79.5	149	4.2670002	59.099998	7.5170002	34.5	1.437	2.4330001	1.238	3	2	2	2	1	1	1	56.1007	128.56599	56.439602	84.459198	5.9737	165.16667	0	-20.2377	-21.501301	47.617298	1	0	165.1666717529297	0	.66855204	96.42701	1	31	13.763889	21.501301	20.2377	0	0	1
65	1	2	2	27.3682	80	156.5	4.9070001	74.199997	5.3299999	40.200001	1.501	2.684	2.4230001	3	2	1	2	1	1	1	68.251099	79.6092	25.275	56.038799	5.2550001	154.46666	0	-29.813801	-21.485201	62.289101	1	0	154.4666595458984	0	.8393665	73.236847	1	3	12.872222	21.485201	29.813801	0	0	1
65	1	2	1	34.140099	81.5	146.5	5.2379999	90	5.6237998	45.099998	1.3519	3.168	2.326	3	1	1	2	1	1	1	66.646004	161.509	53.869598	84.353996	5.39012	161	0	-23.7876	-19.509501	47.145199	1	0	161	0	1.0180995	57.992092	1	7	13.416667	19.509501	23.7876	0	0	1
65	1	2	2	28.4375	99	159.5	5.5100002	45	8.7810001	65.5	1.375	3.2950001	3.365	3	1	1	2	1	1	1	58.160801	98.360497	41.153198	56.598202	5.1760802	178.33333	0	-23.0861	-18.3374	54.7952	1	0	178.3333282470703	0	.50904977	134.06458	1	5	14.861111	18.3374	23.0861	0	0	1
65	1	2	2	26.859501	87.5	150.5	4.809	67.800003	5.8569999	52	1.595	2.7980001	1.175	3	1	1	2	1	1	1	67.891403	100.83	32.375198	60.5933	5.0997801	176.83333	0	-23.9687	-22.3354	54.739498	1	0	176.8333282470703	0	.76696837	81.675392	0	1	14.736111	22.3354	23.9687	0	0	1
65	1	2	1	30.2647	94	160.5	5.1170001	52.799999	5.9050002	37.799999	.949	3.4400001	2.3210001	3	1	1	2	1	1	1	64.8349	132.40401	46.5602	75.6978	5.65203	155.33333	0	-26.1399	-22.118601	57.589802	1	0	155.3333282470703	0	.59728503	110.50542	1	15	12.944444	22.118601	26.1399	0	0	1
65	2	2	2	30.940399	88	167	3.4579999	83.199997	5.9679999	59.5	1.086	2.017	1.3839999	3	2	1	2	2	1	2	56.940701	136.81	58.9095	98.091797	6.8419499	174.23334	0	-24.5065	-11.8541	47.878502	1	0	174.2333374023438	0	.94117641	87.686989	1	13	14.519444	11.8541	24.5065	0	1	1
65	2	2	1	24.705099	70	147.5	5.1849999	89.300003	7.4429998	48.700001	1.041	3.1199999	4.3130002	1	2	1	2	2	2	1	65.475403	145.688	50.298302	87.718399	5.8719602	164.63333	0	-26.910801	-19.775101	51.399101	1	0	164.6333312988281	0	1.0101811	85.173767	1	8	13.719444	19.775101	26.910801	0	0	1
65	2	2	1	30.955099	82.5	131.5	2.9779999	63.799999	6.0510001	51.700001	.86500001	1.675	1.6339999	3	2	1	2	2	2	1	62.9618	104.802	38.816799	78.396301	6.2242398	156.93333	0	-23.5604	-11.3688	53.002399	1	0	156.9333343505859	0	.72171944	97.796776	1	5	13.077778	11.3688	23.5604	0	1	1
65	2	2	2	26.1924	80.5	139.5	4.0139999	55.299999	11.415	51.700001	1.029	2.5369999	1.089	3	2	2	2	1	2	1	44.998001	232.11501	109.989	154.569	7.5750699	97.400002	1	-12.6347	-10.5289	29.243799	1	1	97.40000152587891	0	.62556559	103.71601	1	0	8.1166668	10.5289	12.6347	1	1	0
65	2	1	1	25.121099	77	148.5	4.3636999	73.220001	5.7002001	45.52	1.1344	2.7002001	1.7683001	3	2	1	2	1	1	1	65.371399	194.985	67.520599	103.384	5.7010102	201.46666	0	-23.181499	-20.5952	42.459599	1	0	201.4666595458984	0	.82828057	92.415115	0	12	16.788889	20.5952	23.181499	0	0	1
65	2	2	1	38.163502	77	162	4.3390002	74.199997	4.7989998	62.700001	.704	2.918	2.1229999	3	2	1	2	2	2	1	64.516098	128.815	45.708599	113.789	7.28125	178.36667	0	-26.6064	-13.5828	49.604	1	0	178.3666687011719	0	.8393665	91.911491	1	3	14.863889	13.5828	26.6064	0	1	1
65	2	2	1	42.549099	75	127	4.3590002	72.599998	5.8000002	50.599998	.93000001	2.891	1.155	3	1	1	2	1	2	1	42.134399	232.11501	109.989	142.868	6.9337702	155	1	-11.2677	-13.8948	25.5135	1	1	155	0	.82126695	92.73867	0	2	12.916667	13.8948	11.2677	1	1	0
65	2	2	1	22.4426	88	152	4.1459999	78.5	5.4113998	36.5	1.3003	2.408	1.4069999	2	1	1	2	2	2	1	58.883099	129.08501	53.075802	82.8153	5.8121099	188.66667	0	-24.077	-17.7966	46.330101	1	0	188.6666717529297	0	.88800907	89.807869	0	7	15.722222	17.7966	24.077	0	0	1
65	2	2	1	26.0604	82.5	149	3.7850001	105.1	5.9380002	53.799999	1.5319999	1.902	1.163	3	2	1	2	1	2	1	65.803398	174.62601	59.716202	103.208	6.1742601	106	1	-24.5243	-20.4447	55.0252	1	1	106	0	1.1889141	79.657578	1	15	8.833333	20.4447	24.5243	0	0	1
65	2	2	1	33.5508	90	170	3.8806	81.638702	8.9284	58.400002	1.1241	2.1379001	2.177	3	2	1	2	2	2	1	50.1721	221.13901	109.989	113.415	5.8717098	165.16667	0	-13.3388	-15.5747	27.8575	1	0	165.1666717529297	0	.92351472	88.372375	1	10	13.763889	15.5747	13.3388	1	0	0
65	2	2	1	25.7173	70.5	117	4.131	86.699997	5.277	43.700001	1.696	2.0829999	.79400003	3	1	1	1	2	1	1	59.711399	138.606	55.842499	79.710297	5.4776802	184.7	0	-23.270599	-18.584101	53.1082	1	0	184.6999969482422	0	.98076922	86.214432	2	12	15.391666	18.584101	23.270599	0	0	1
65	2	2	2	29.764999	93.5	143.5	3.2279999	69.800003	5.9720998	42.5	.80930001	1.645	4.1389999	3	2	2	2	2	2	1	65.047401	166.33299	58.137699	102.01	6.0194702	173.5	0	-24.3141	-19.8748	41.841499	1	0	173.5	0	.7895928	94.249969	0	2	14.458333	19.8748	24.3141	0	0	1
65	2	2	2	23.955299	74.5	149	5.3649998	69.699997	4.6149998	59.400002	2.0250001	2.414	.79799998	3	2	1	2	2	2	2	64.504204	144.05299	51.132801	89.400597	5.75353	177.53334	0	-28.0334	-19.117001	46.3368	1	0	177.5333404541016	0	.78846151	94.305527	2	1	14.794445	19.117001	28.0334	0	0	1
65	2	2	1	29.861799	83.5	136	3.3510001	96.400002	7.6830001	61	1.2460001	1.89	1.01	3	2	2	2	2	2	1	57.101398	149.806	64.264702	94.537598	6.3471198	151.73334	0	-21.8421	-13.9067	38.9837	1	0	151.7333374023438	0	1.0904977	82.537277	1	10	12.644444	13.9067	21.8421	0	1	1
65	2	2	2	25.979099	75	141.5	3.4430001	88.699997	5.6440001	37.299999	1.109	2.0220001	1.2460001	3	1	1	1	2	1	2	41.923	158.87199	93.187103	101.386	6.1853299	152.26666	0	-14.5372	-15.0081	33.3438	1	0	152.2666625976563	0	1.0033937	85.410095	2	8	12.688889	15.0081	14.5372	1	1	0
65	2	2	1	28.1514	89	133.5	4.198	70.900002	4.6430001	44.099998	1.53	2.2720001	1.092	3	2	1	1	2	1	1	59.4785	127.999	51.867001	80.674301	5.5594602	168.60001	0	-15.487	-19.8958	34.6931	1	0	168.6000061035156	0	.80203623	93.64621	2	21	14.05	19.8958	15.487	1	0	1
65	2	2	1	26.038401	89	168	5.2379999	85.400002	5.914	37.880001	1.143	3.381	1.919	3	1	1	2	1	2	1	68.8545	189.679	59.076401	103.839	5.74404	156.2	0	-24.8458	-15.2325	48.0159	1	0	156.1999969482422	0	.96606338	86.751427	2	4	13.016666	15.2325	24.8458	0	0	1
65	2	2	2	28.734699	73.5	150.5	4.3439999	111.887	3.7490001	44.400002	.861	2.7539999	1.98	3	2	1	2	2	2	1	55.341301	173.09	77.299896	94.412003	5.84694	154.13333	0	-20.591499	-19.2925	45.882401	1	0	154.1333312988281	0	1.2656901	77.634972	1	12	12.844444	19.2925	20.591499	0	0	1
65	2	2	2	22.544701	78	149.5	5.085	91.5	6.723	39.599998	1.4299999	3.1199999	1.21	3	2	1	1	2	1	1	61.462299	158.405	61.045601	98.302101	6.3691902	160	0	-24.545601	-18.990101	50.2868	1	0	160	0	1.0350679	84.32605	2	10	13.333333	18.990101	24.545601	0	0	1
65	2	2	1	25.531799	84	120	3.4119999	67.699997	6.2350001	46.799999	.91299999	2.016	1.624	3	2	1	1	2	1	2	52.244801	141.994	67.809402	76.202499	5.44981	153.83333	0	-18.040199	-16.0667	37.739799	1	0	153.8333282470703	0	.76583707	95.440758	0	0	12.819444	16.0667	18.040199	0	0	1
65	2	2	1	27.6057	76.5	121	5.098	91.5	5.9450002	44.900002	1.35	3.0280001	1.753	3	2	1	1	2	1	1	57.202202	146.799	62.827	100.453	6.55371	174.43333	0	-19.771299	-16.3599	46.1105	1	0	174.4333343505859	0	1.0350679	84.32605	0	0	14.536111	16.3599	19.771299	0	0	1
65	2	2	1	28.5002	88	153.5	4.5219998	79.099998	10.005	65.199997	1.092	2.691	1.979	3	2	1	2	2	2	1	41.923	190.631	109.989	143.515	7.4138498	119.7	1	-13.2305	-14.4591	38.357601	1	1	119.6999969482422	0	.89479637	89.52726	0	22	9.9749994	14.4591	13.2305	1	1	1
66	1	2	1	29.3501	75	136	5.0664001	64.379997	6.5004001	47.700001	1.5053999	3.0109999	1.3385	3	1	1	2	1	1	1	61.482101	83.7033	32.2407	51.309299	4.7038202	203.46666	0	-23.707399	-16.994699	50.362598	1	0	203.4666595458984	0	.72828048	86.341049	0	1	16.955555	16.994699	23.707399	0	0	1
66	1	2	2	26.323601	60	125.5	4.0500002	72.599998	5.046	34.299999	1.443	2.171	1.626	3	2	1	2	1	1	1	61.964298	112.145	42.655102	84.949799	6.31003	164.23334	0	-25.973101	-18.891899	62.463699	1	0	164.2333374023438	0	.82126695	74.666336	0	3	13.686111	18.891899	25.973101	0	0	1
66	1	2	1	33.167801	81	132.5	4.4650002	72.400002	4.9660001	61.799999	1.654	2.4460001	1.693	3	1	1	2	1	1	1	70.513702	94.856003	27.9695	57.229	4.9611001	163.86667	0	-19.7248	-16.832199	40.632801	1	0	163.8666687011719	0	.81900454	74.915771	1	5	13.655556	16.832199	19.7248	0	0	1
66	1	2	2	22.4531	70	119	6.0100002	74.800003	13.323	61.400002	1.709	3.6630001	1.454	3	1	1	1	1	1	1	70.372498	117.385	34.778301	71.001801	5.5372701	182.93333	0	-23.1229	-20.766399	59.875702	1	0	182.9333343505859	0	.84615386	72.019508	0	6	15.244445	20.766399	23.1229	0	0	1
66	1	2	2	25.0138	82	150	5.5139999	62.700001	4.763	47.400002	1.469	3.471	1.293	3	1	1	2	1	1	1	65.624001	118.199	40.632099	86.164703	6.17097	173.76666	0	-23.525299	-16.002399	48.361099	1	0	173.7666625976563	0	.70927602	89.145775	1	0	14.480556	16.002399	23.525299	0	0	1
66	1	1	2	29.4704	74.5	123.5	3.763	44.799999	13.323	53.900002	1.234	2.1400001	.92699999	3	2	1	1	1	1	1	53.928799	130.40199	60.077702	87.438004	5.7095499	165.2	0	-18.276899	-19.046499	40.4692	1	0	165.1999969482422	0	.5067873	133.84499	1	9	13.766666	19.046499	18.276899	0	0	1
66	1	2	1	34.414101	106.75	181	4.3940001	50.200001	10.815	80.224998	.917	3.072	1.825	3	2	1	2	1	1	1	62.214001	108.4	40.959999	62.958	5.2532201	161.39999	0	-23.9746	-20.742701	48.1287	1	0	161.3999938964844	0	.5678733	116.63971	0	1	13.45	20.742701	23.9746	0	0	1
66	1	2	1	36.456902	76	148	5.0110002	75.099998	8.2622004	58	1.5265	2.9690001	1.665	2	2	1	2	1	1	1	61.8148	107.571	41.076199	72.4729	5.5194001	172.76666	0	-26.7584	-20.5455	53.118401	1	0	172.7666625976563	0	.84954751	71.671837	2	10	14.397222	20.5455	26.7584	0	0	1
66	1	2	1	26.0275	72.5	143.5	3.5580001	65	8.0679998	38.799999	1.1849999	2.0150001	1.317	3	1	1	2	1	1	1	63.409	116.117	42.4883	67.637398	5.4197998	174.86667	0	-23.356001	-21.198999	52.454102	1	0	174.8666687011719	0	.7352941	85.346352	0	7	14.572223	21.198999	23.356001	0	0	1
66	1	2	1	34.062302	69	126	4.868	63.5	3.5869999	45.799999	1.405	2.927	1.758	3	2	2	2	1	1	1	60.604	115.786	45.6152	79.105797	6.2179899	178.66667	0	-27.790501	-19.966	56.600201	1	0	178.6666717529297	0	.71832579	87.789742	0	3	14.888889	19.966	27.790501	0	0	1
66	1	2	1	30.7031	80.5	150	4.507	70.699997	4.8829999	41.599998	.96799999	2.9219999	2.174	3	2	1	1	1	1	1	56.9594	114.381	49.230301	83.057404	6.1847801	152.7	0	-19.1262	-15.3343	49.144901	1	0	152.6999969482422	0	.79977369	77.099075	1	5	12.724999	15.3343	19.1262	0	0	1
66	1	2	2	34.168598	72.5	133.5	4.7379999	76.300003	4.3559999	37.099998	1.148	2.796	3.744	3	2	1	2	1	1	1	65.446602	121.913	42.125	63.235802	5.2677698	183	0	-24.942801	-22.6919	58.6703	1	0	183	0	.86312222	70.311279	1	20	15.25	22.6919	24.942801	0	0	1
66	1	2	1	35.9044	78	123	5.4260001	65.099998	4.8829999	43.400002	1.4349999	3.207	2.6900001	3	2	1	2	1	1	1	64.308098	96.502098	34.443501	69.954597	6.0190601	174.43333	0	-20.1586	-15.3941	50.9193	1	0	174.4333343505859	0	.73642534	85.187874	2	7	14.536111	15.3941	20.1586	0	0	1
66	2	1	1	26.728399	73	135.5	4.6240001	107.9	9.4729996	61.799999	1.043	2.5409999	3.927	3	2	1	2	2	2	1	52.104599	186.341	89.248703	93.676102	5.7600398	152.23334	0	-18.6063	-20.273001	33.028	1	0	152.2333374023438	0	1.2205882	78.249802	1	12	12.686111	20.273001	18.6063	0	0	0
66	2	1	2	24.281	80.5	148.5	3.704	65.400002	4.9640002	44.299999	.87300003	2.237	2.2019999	3	2	1	1	2	1	1	61.2239	116.718	45.258499	78.781799	6.2543998	187	0	-24.8983	-18.210899	49.320099	1	0	187	0	.73981905	96.128593	1	12	15.583333	18.210899	24.8983	0	0	1
66	2	2	1	31.8389	82.5	141.5	3.5699999	85.199997	7.5999999	44.099998	.912	2.053	3.171	3	1	1	2	1	2	1	54.288898	191.026	87.320198	96.221802	5.3297901	176.33333	0	-15.3724	-21.4153	32.068001	1	0	176.3333282470703	0	.96380085	86.227226	0	3	14.694444	21.4153	15.3724	1	0	0
66	2	2	1	27.993099	89	167	5.1529999	66.800003	5.1729999	36.299999	1.0140001	3.5150001	1.655	3	2	1	2	1	2	1	59.604801	187.476	75.731201	129.91299	7.1538701	132.03334	1	-26.7136	-19.5681	52.826099	1	1	132.0333404541016	0	.75565612	95.295403	1	13	11.002778	19.5681	26.7136	0	0	1
66	2	2	1	35.316898	100.5	166.5	2.7920001	83.800003	6.9749999	51.110001	1.01	1.474	.73900002	3	1	1	2	2	2	1	57.762199	211.53799	89.349098	124.843	6.8429599	148.73334	1	-18.742701	-16.4034	46.6339	1	1	148.7333374023438	0	.94796383	86.816399	1	3	12.394444	16.4034	18.742701	0	0	1
66	2	2	1	25.407101	95	165	3.533	90.300003	4.6300001	38.799999	1.277	1.842	1.5829999	3	2	1	2	2	2	1	59.009701	162.44299	66.586098	103.419	6.02005	161.13333	0	-21.1133	-17.583401	28.4797	1	0	161.1333312988281	0	1.0214932	84.191338	0	3	13.427777	17.583401	21.1133	0	0	0
66	2	2	1	33.657001	83.5	155	4.7140002	84.400002	8.3470001	53.599998	1.262	3.1600001	1.075	3	2	1	2	1	2	1	57.6577	227.589	96.366302	154.569	8.12152	57.833332	1	-17.725201	-13.8119	33.219299	1	1	57.83333206176758	0	.95475113	86.56221	1	0	4.8194442	13.8119	17.725201	0	1	0
66	2	2	1	25.838301	76	120.5	4.5523	82.959999	5.8053999	42.400002	1.1098	2.8333001	2.0349	3	2	1	1	2	1	1	57.8125	111.901	47.208199	84.817398	6.2097602	173.06667	0	-24.6339	-17.031799	48.956902	1	0	173.0666656494141	0	.93846154	87.17662	0	3	14.422222	17.031799	24.6339	0	0	1
66	2	2	1	25.498699	91.5	179.5	4.7179999	82.300003	9.8649998	53.900002	.79000002	3.2019999	2.2249999	2	2	1	2	1	1	1	59.977699	149.694	59.910801	110.217	6.9386702	167.60001	0	-22.499001	-16.6534	48.625999	1	0	167.6000061035156	0	.93099552	87.463272	2	4	13.966667	16.6534	22.499001	0	0	1
66	2	2	1	37.224499	89.5	148.5	5.5409999	86.300003	11.0031	67.5	1.4873	2.8710001	4.3130002	3	2	1	2	2	2	1	53.4212	154.435	71.933899	93.035698	5.9813299	170.5	0	-18.3983	-17.7141	38.7873	1	0	170.5	0	.97624439	85.773796	1	6	14.208333	17.7141	18.3983	0	0	1
66	2	2	1	28.0159	67	117.5	4.2950001	90.5	13.323	75.699997	1.115	2.5320001	2.1129999	3	2	1	1	2	1	1	47.2812	199.491	105.169	123.254	6.5187201	170.7	0	-13.0998	-15.2814	24.808701	1	0	170.6999969482422	0	1.0237557	84.114815	1	10	14.224999	15.2814	13.0998	1	0	0
66	2	2	1	31.481501	98.5	172	5.6290002	87.400002	6.026	47.5	1.0039999	3.858	2	3	2	1	2	1	1	1	60.227798	152.336	60.587299	92.929497	5.9700699	154.36667	0	-25.0282	-20.0739	47.745899	1	0	154.3666687011719	0	.98868781	85.328453	2	6	12.863889	20.0739	25.0282	0	0	1
66	2	2	2	28.4408	94	145	3.8959999	111.887	5.1170001	40.299999	1.409	2.0599999	1.726	3	1	1	1	2	1	1	59.210999	89.682602	36.580601	106.257	8.2490797	162.63333	0	-19.7444	-10.5606	50.037102	1	0	162.6333312988281	0	1.2656901	77.091522	1	2	13.552777	10.5606	19.7444	0	1	1
66	2	2	1	34.285702	70.5	144	4.553	69.5	5.6830001	33.900002	1.363	2.658	1.983	3	1	1	2	1	2	1	48.511902	201.86099	103.934	113.196	6.3989801	165.36667	0	-17.2402	-24.3645	34.131901	1	0	165.3666687011719	0	.78619909	93.75605	1	3	13.780556	24.3645	17.2402	0	0	1
66	2	2	2	40.264702	90	181	4.5029998	80.5	5.8260002	51.599998	1.077	2.783	2.3039999	3	2	1	2	1	2	1	41.923	232.11501	109.989	154.23399	7.3651199	60.166668	1	-10.3404	-7.6051102	16.1644	1	1	60.16666793823242	0	.9106335	88.261833	1	5	5.0138888	7.6051102	10.3404	1	1	0
66	2	2	1	30.087799	83.5	165	4.8316002	80.928703	6.5230999	50.200001	1.1432	2.9956	2.904	3	1	2	2	2	1	1	57.792198	159.433	67.292999	104.056	6.5784202	164.36667	0	-17.591499	-16.0121	33.8176	1	0	164.3666687011719	0	.91548306	88.069374	1	9	13.697223	16.0121	17.591499	0	0	0
66	2	2	2	28.0816	77.5	134.5	3.1459999	74.900002	4.21	36.599998	.96399999	1.882	1.332	3	2	1	2	2	2	2	51.5397	189.679	91.9188	94.412003	5.4418898	177.03334	0	-20.210899	-15.9987	40.224201	1	0	177.0333404541016	0	.84728509	90.916565	1	2	14.752778	15.9987	20.210899	0	0	1
66	2	2	1	25.5121	66	148	4.0900002	75.099998	6.6891999	41	1.3216	2.1849999	1.948	3	2	1	2	2	2	1	62.3218	131.79401	49.657501	87.581802	6.3866	167.5	0	-21.9233	-18.4219	56.189899	1	0	167.5	0	.84954751	90.816978	1	6	13.958333	18.4219	21.9233	0	0	1
66	2	2	1	34.913502	95	138.5	3.3380001	81.400002	13.011	48.799999	.87400001	1.905	3.1129999	3	2	1	2	2	2	1	59.121799	133.118	54.416401	106.063	7.10919	166.26666	0	-25.0205	-12.116	48.167	1	0	166.2666625976563	0	.92081451	87.859436	0	21	13.855556	12.116	25.0205	0	1	1
66	2	2	2	23.242599	68	125.5	3.973	84.099998	8.3260002	48.799999	1.702	2.1849999	.759	3	2	1	1	1	1	2	65.294296	109.441	37.982399	74.471298	5.63519	153.13333	0	-30.1374	-18.0998	66.747597	1	0	153.1333312988281	0	.95135742	86.688988	0	1	12.761111	18.0998	30.1374	0	0	1
66	2	2	1	40.063301	86.5	143	4.6479998	90.900002	6.6950002	49.200001	.79299998	2.8110001	4.3130002	3	1	1	2	1	2	1	61.796398	135.09	51.6091	90.970497	6.5985098	154.86667	0	-25.987301	-17.8934	56.6945	1	0	154.8666687011719	0	1.0282806	83.962486	2	11	12.905556	17.8934	25.987301	0	0	1
66	2	2	1	29.6106	74.5	154	3.8559999	62.400002	6.3179998	62.200001	1.082	2.2349999	2.2260001	3	2	1	2	2	2	1	59.849098	157.32201	63.1661	125.564	7.70153	166.5	0	-22.298201	-16.042801	48.216801	1	0	166.5	0	.70588237	98.001831	1	9	13.875	16.042801	22.298201	0	0	1
66	2	2	2	25.919001	90	151	5.1890001	68.900002	8.3109999	42.400002	1.1849999	2.9419999	3.4790001	3	2	1	2	2	1	1	57.1861	154.82001	66.284698	145.787	8.2700005	164.26666	0	-17.1266	-17.3276	39.896801	1	0	164.2666625976563	0	.77941179	94.090759	1	2	13.688889	17.3276	17.1266	0	0	1
66	2	2	1	29.4582	83.5	160	5.5929999	92.5	7.6409998	42.5	1.052	3.6270001	2.3599999	3	1	1	2	1	1	1	72.735603	109.441	29.8386	80.393898	6.2575598	174.23334	0	-21.908199	-19.4081	52.219002	1	0	174.2333374023438	0	1.04638	83.362518	1	4	14.519444	19.4081	21.908199	0	0	1
67	1	2	1	26.5625	87.5	147.5	4.7579999	45.599998	8.2419996	53.799999	1.347	2.5209999	4.046	3	2	1	2	1	1	1	66.749199	107.806	35.846298	61.995098	5.26999	160	0	-25.719	-28.310699	63.449799	1	0	160	0	.51583707	130.09422	1	3	13.333333	28.310699	25.719	0	0	1
67	1	2	1	28.099199	71.5	116	5.467	81.400002	6.5749998	54.099998	1.288	3.4549999	1.755	3	1	1	1	1	1	1	56.709801	120.074	51.9804	67.7883	5.1311202	164.56667	0	-20.4505	-13.2106	36.922001	1	0	164.5666656494141	0	.92081451	64.565651	1	3	13.713889	13.2106	20.4505	0	1	1
67	1	1	2	34.369499	74	126.5	4.0960002	76.900002	8.441	50.599998	1.023	2.563	1.314	3	2	2	1	1	1	1	61.003201	104.768	40.856201	62.301498	5.1561899	187.53334	0	-23.9505	-18.863001	50.063301	1	0	187.5333404541016	0	.86990952	69.161041	0	0	15.627778	18.863001	23.9505	0	0	1
67	1	2	1	28.040199	62.5	110.5	4.098	62.099998	6.9432998	46.599998	1.2280999	2.3929999	1.779	3	2	1	1	1	1	1	56.898701	136.677	58.9095	69.144402	5.0721998	162.13333	0	-20.969999	-18.0291	47.402699	1	0	162.1333312988281	0	.70248866	89.556831	0	7	13.511111	18.0291	20.969999	0	0	1
67	1	2	1	25.9088	94.5	181	4.1785998	67.629997	6.75	50	1.3888	2.3697	1.281	3	1	1	2	1	1	1	61.239799	100.589	38.988602	66.6231	5.62465	156.56667	0	-26.097099	-18.848101	48.7854	1	0	156.5666656494141	0	.76504523	80.780762	1	8	13.047222	18.848101	26.097099	0	0	1
67	1	1	1	31.5501	81	118	5.9169998	73.099998	5.4860001	43.599998	1.699	3.6170001	1.4400001	3	1	1	2	1	1	1	56.7617	105.271	45.517502	73.164703	5.9927602	174.83333	0	-20.8839	-14.2938	52.8797	1	0	174.8333282470703	0	.82692307	73.530983	0	7	14.569444	14.2938	20.8839	0	1	1
67	1	2	2	25.468	76.5	139.5	3.7839999	57.200001	5.5380001	46.950001	1.316	2.0699999	1.125	1	1	1	1	1	1	1	63.478802	107.839	39.384201	76.223503	6.1304598	152.83333	0	-25.238001	-17.6758	55.564098	1	0	152.8333282470703	0	.64705884	98.913292	1	6	12.736111	17.6758	25.238001	0	0	1
67	1	2	1	32.4547	84	165	4.3990002	90.099998	7.7550001	61.599998	.91500002	2.839	1.664	3	2	1	2	1	1	1	73.127899	107.74	28.952	58.8876	4.8772602	168.10001	1	-32.846298	-20.9382	69.456596	1	1	168.1000061035156	0	1.0192307	57.106323	1	6	14.008334	20.9382	32.846298	0	0	1
67	1	2	1	24.1672	79.5	134.5	4.3590002	67.5	7.4060001	55.099998	1.426	2.494	1.37	3	2	1	1	1	1	1	57.601799	83.373596	35.3489	57.991798	5.5422401	175.16667	0	-21.011499	-16.0739	52.757	1	0	175.1666717529297	0	.76357466	80.968895	1	4	14.597222	16.0739	21.011499	0	0	1
67	1	2	1	26.1674	69	142	4.0409999	90.699997	4.8509998	44.700001	.97399998	2.563	1.983	3	2	1	2	1	1	1	62.563301	111.978	41.920898	66.235603	5.6697602	173.3	0	-24.6745	-20.7833	56.005901	1	0	173.3000030517578	0	1.026018	56.649918	0	4	14.441667	20.7833	24.6745	0	0	1
67	1	2	1	35.003201	71.5	155	5.6469998	102.6	6.6020002	45.099998	1.199	3.724	1.732	3	2	1	2	1	1	1	58.656799	123.673	51.130199	69.608803	5.3419499	174	0	-24.676701	-16.4709	40.271801	1	0	174	0	1.1606334	48.805561	1	26	14.5	16.4709	24.676701	0	0	1
67	1	2	1	33.648102	85	139	3.9000001	56.700001	9.6048002	64.599998	.95709997	2.1819999	3.059	3	2	1	2	1	1	1	65.2621	129.901	45.125	83.898499	6.0511599	182.23334	0	-18.680099	-13.6437	32.424999	1	0	182.2333374023438	0	.64140272	99.968811	0	3	15.186111	13.6437	18.680099	0	1	0
67	2	2	2	28.183201	87.5	147	3.9361999	79.970001	6.7322001	47.110001	1.0217	2.4721	1.4862	3	2	1	2	1	1	1	72.299103	115.672	32.042099	81.450302	6.4200602	200.86667	0	-25.5362	-20.174101	67.250999	1	0	200.8666687011719	0	.90463805	87.882271	1	3	16.73889	20.174101	25.5362	0	0	1
67	2	2	2	28.3423	75	151	3.642	99.5	6.6322999	43.700001	1.2227	1.877	1.76	3	2	1	2	2	2	1	68.523003	147.254	46.351101	91.180901	6.2606001	167.16667	0	-22.759199	-18.681101	51.561501	1	0	167.1666717529297	0	1.1255656	80.333931	2	3	13.930556	18.681101	22.759199	0	0	1
67	2	2	1	26.2696	84	165	4.7360001	65.400002	6.3049998	52.599998	1.432	2.875	1.291	3	2	2	1	2	1	1	61.4575	126.229	48.651901	88.580704	6.6104698	167.86667	0	-22.1607	-17.3538	53.042099	1	0	167.8666687011719	0	.73981905	95.455696	2	2	13.988889	17.3538	22.1607	0	0	1
67	2	2	1	25.5648	89	153	5.3049998	60.700001	5.7740002	45	1.2309999	3.46	.97399998	3	2	1	2	1	2	1	61.592899	108.54	41.687199	82.391502	6.52279	186.10001	0	-20.5238	-15.4864	43.085701	1	0	186.1000061035156	0	.68665159	98.426888	0	7	15.508334	15.4864	20.5238	0	0	1
67	2	2	2	27.6521	81	165	4.388	107.4	2.994	54.599998	1.031	2.724	1.818	3	1	1	2	2	2	1	57.3498	89.195297	38.042	84.108704	6.67349	163.86667	0	-24.0786	-15.6107	42.625099	1	0	163.8666687011719	0	1.2149322	77.850525	2	13	13.655556	15.6107	24.0786	0	0	1
67	2	1	2	29.0329	83	144	6.915	58.700001	6.5419998	63.299999	.80699998	3.9360001	4.3130002	3	3	1	2	2	2	1	54.333698	149.026	68.054604	96.164299	6.2761202	172.56667	0	-19.9175	-18.025499	37.394798	1	0	172.5666656494141	0	.66402715	99.791618	1	7	14.380555	18.025499	19.9175	0	0	1
67	2	2	2	24.783701	96	163.5	4.244	69.5	8	50.200001	1.392	2.5320001	.96700001	3	1	1	2	2	2	1	49.032001	148.258	75.5644	95.323196	6.1368399	174.96666	0	-16.1401	-17.357599	33.8913	1	0	174.9666595458984	0	.78619909	93.099762	1	7	14.580555	17.357599	16.1401	1	0	0
67	2	1	1	28.702	81	136	6.073	93.199997	12.831	58.299999	1.124	4.1110001	2.51	3	2	1	2	1	2	1	66.040199	129.634	44.023602	79.482697	5.52388	159.83333	0	-23.082199	-18.220699	47.2626	1	0	159.8333282470703	0	1.0542986	82.522881	1	12	13.319444	18.220699	23.082199	0	0	1
67	2	2	1	24.933701	73	150.5	5.4239998	59.099998	8.1370001	63.099998	1.318	3.451	1.367	3	1	1	2	1	1	1	59.9869	153.065	61.2458	80.183701	5.3682799	158.3	0	-22.15	-17.9473	37.243	1	0	158.3000030517578	0	.66855204	99.513466	1	5	13.191667	17.9473	22.15	0	0	1
67	2	2	1	25.2178	87.5	136.5	2.9519999	82.900002	13.323	80.224998	1.345	1.4349999	.63800001	3	2	1	2	2	2	1	46.577301	186.741	99.762299	116.946	6.5687799	154	0	-13.8079	-13.5414	30.690901	1	0	154	0	.93778282	86.592125	0	3	12.833333	13.5414	13.8079	1	1	0
67	2	2	1	33.9618	86	136	4.4829998	71.5	4.7220001	42.299999	1.039	2.9489999	1.052	1	1	1	1	1	1	1	50.5485	160.2	79.221298	114.693	6.7687502	167.13333	0	-20.711599	-14.074	32.809299	1	0	167.1333312988281	0	.80882353	92.020485	2	0	13.927777	14.074	20.711599	0	1	0
67	2	2	1	28.1791	79.5	138.5	4.513	69.199997	4.8990002	45.099998	.98400003	3.0369999	1.029	3	1	1	2	2	2	2	57.151199	141.31	60.5495	104.074	6.7590199	160.43333	0	-20.1462	-17.998501	59.999401	1	0	160.4333343505859	0	.78280538	93.265434	0	4	13.369445	17.998501	20.1462	0	0	1
67	2	2	1	27.364799	69	140	4.2729998	71.800003	5.1830001	37.799999	1.3235	2.3859999	2.125	3	2	1	2	2	2	1	64.271301	164.88	58.9095	95.077904	5.9657898	161.56667	0	-27.392401	-18.5371	53.583099	1	0	161.5666656494141	0	.81221724	91.862267	1	8	13.463889	18.5371	27.392401	0	0	1
67	2	1	1	29.131399	69	141.5	5.7449999	75.099998	8.4250002	52.799999	1.163	3.5510001	2.5769999	3	2	1	2	2	2	1	60.898102	162.967	63.723099	112.902	6.7327199	178.39999	0	-23.4021	-18.822901	45.345501	1	0	178.3999938964844	0	.84954751	90.181259	0	6	14.866666	18.822901	23.4021	0	0	1
67	2	2	2	28.555799	85.5	154	3.6900001	82.300003	5.921	45	1.329	2.21	1.374	3	2	1	2	2	2	1	53.5578	143.062	66.4412	96.771004	6.4288301	172.16667	0	-19.233801	-16.3326	41.504002	1	0	172.1666717529297	0	.93099552	86.851028	1	7	14.347222	16.3326	19.233801	0	0	1
67	2	2	2	29.8134	82.5	161	4.3270001	73.199997	9.2110004	50.5	.81800002	2.777	2.8410001	2	2	1	2	2	2	1	61.2785	146.864	56.868	110.575	6.9787698	162.36667	0	-18.719801	-18.1479	36.221001	1	0	162.3666687011719	0	.82805425	91.136063	2	12	13.530556	18.1479	18.719801	0	0	1
67	2	2	1	34.540501	84	145	4.9710002	111.887	5.6430001	50.799999	1.707	2.707	2.102	3	2	1	2	2	2	1	59.080002	95.524696	39.088699	88.958801	7.4163799	177.39999	0	-24.5623	-13.7526	47.7742	1	0	177.3999938964844	0	1.2656901	76.55188	0	1	14.783333	13.7526	24.5623	0	1	1
67	2	2	1	28.7444	71	135	5.9990001	57.700001	5.4310002	54.700001	1.474	3.848	1.484	3	2	1	2	2	2	1	58.962898	177.858	72.987999	107.832	6.1911201	168.36667	0	-19.971201	-18.1651	44.131401	1	0	168.3666687011719	0	.65271497	100.49884	0	0	14.030556	18.1651	19.971201	0	0	1
67	2	2	1	30.7012	87.5	171	3.4530001	84.800003	9.1739998	54.599998	.87699997	2.066	1.771	3	2	2	2	2	2	2	59.181801	143.67	58.6436	85.986603	5.4989901	180.96666	0	-20.854099	-21.261101	45.7178	1	0	180.9666595458984	0	.95927608	85.789398	1	5	15.080555	21.261101	20.854099	0	0	1
67	2	2	1	22.733601	68	139	4.02	69	8.993	53.450001	1.405	2.3099999	1.038	3	1	1	1	2	1	2	54.868698	100.43	45.325298	75.732903	6.2213302	170.03334	0	-16.68	-14.8822	35.069	1	0	170.0333404541016	0	.78054297	93.37645	0	2	14.169445	14.8822	16.68	1	1	1
67	2	1	2	34.600601	78	125	6.908	111.887	4.5300002	43.099998	2.0250001	3.9170001	1.7460001	3	2	1	1	1	1	1	57.415401	131.203	55.8722	80.218697	5.5906401	153.53334	0	-20.183599	-21.187099	37.554798	1	0	153.5333404541016	0	1.2656901	76.55188	1	4	12.794445	21.187099	20.183599	0	0	1
67	2	2	1	35.605801	74	128	4.4439998	77.599998	4.973	42.200001	.91100001	2.826	2.1329999	3	2	2	2	2	2	1	51.312	172.784	84.124901	119.615	7.1765499	186.36667	0	-16.9865	-12.1713	45.543999	1	0	186.3666687011719	0	.87782806	88.975647	2	0	15.530556	12.1713	16.9865	1	1	1
67	2	2	1	26.5065	94	178	4.2750001	111.4	5.7947998	43.599998	1.6619999	2.036	1.649	3	2	1	2	2	2	1	65.148697	160.507	55.938999	108.185	6.6540198	159.73334	0	-22.9186	-24.562901	43.5769	1	0	159.7333374023438	0	1.2601811	76.689247	0	63	13.311111	24.562901	22.9186	0	0	1
67	2	2	1	37.488701	77.5	159	3.6159999	111.887	5.6719999	53.400002	1.249	2.0899999	1.012	3	2	2	2	2	2	1	64.367798	174.233	62.082901	94.077797	5.6897001	164.56667	1	-20.403299	-21.9174	50.701599	1	1	164.5666656494141	0	1.2656901	76.55188	0	1	13.713889	21.9174	20.403299	0	0	1
67	2	2	1	30.6366	64	120	3.6630001	84.199997	13.216	60.5	1.312	2.0439999	.66000003	3	2	1	1	2	1	2	56.1991	182.408	79.8964	102.109	6.1606202	153.03334	0	-21.8664	-20.0394	44.158199	1	0	153.0333404541016	0	.95248866	86.040131	2	17	12.752778	20.0394	21.8664	0	0	1
67	2	2	2	26.743299	56.75	124	5.5409999	75.800003	6.5669999	43.400002	1.772	3.1800001	1.336	3	1	1	1	2	2	1	58.731899	156.16	64.444199	103.064	6.2613602	151.36667	0	-23.976601	-18.898399	42.333302	1	0	151.3666687011719	0	.8574661	89.838036	0	9	12.613889	18.898399	23.976601	0	0	1
67	2	2	1	28.4384	81.5	134.5	5.8460002	88.599998	4.8639998	54.599998	1.028	4.0840001	1.847	3	2	1	1	1	1	1	42.231998	151.02901	87.246101	110.217	6.9127598	155.03334	0	-13.4622	-13.452	30.723801	1	0	155.0333404541016	0	1.0022625	84.257591	0	1	12.919445	13.452	13.4622	1	1	0
67	2	1	2	25.2015	75.5	135.5	4.02	80.199997	5.2290001	44.700001	1.341	2.4419999	.87599999	1	1	1	2	2	2	1	51.375401	178.298	86.696602	105.156	5.9235902	181.2	0	-16.7442	-17.841999	35.206001	1	0	181.1999969482422	0	.90723979	87.778603	2	8	15.099999	17.841999	16.7442	1	0	1
68	1	2	1	23.8804	82	141	5.8299999	59.099998	5.5349998	46.330002	1.74	3.428	2.0079999	3	1	1	1	1	1	1	61.147701	141.91701	55.137901	67.777603	4.9533	165.86667	0	-22.400999	-20.788401	43.691799	1	0	165.8666687011719	0	.66855204	94.416183	0	0	13.822223	20.788401	22.400999	0	0	1
68	1	2	1	29.0884	62.5	137	4.6705999	54.189999	12.1969	74.300003	1.304	2.7809	1.8918	3	2	2	2	1	1	1	57.187099	118.42	50.698898	68.338303	5.7171102	167	0	-22.994499	-16.6576	55.869202	1	0	167	0	.61300904	104.85459	0	3	13.916667	16.6576	22.994499	0	0	1
68	1	2	1	42.645599	71	119	3.7820001	77.199997	4.8379998	41.299999	1.158	2.145	1.321	3	2	1	1	1	1	1	49.568401	108.117	54.525299	75.3554	6.01969	158.5	0	-14.363	-10.0888	25.6227	1	0	158.5	0	.87330312	68.354393	0	7	13.208333	10.0888	14.363	1	1	0
68	1	2	2	32.1717	78.5	153	3.5829999	89	3.898	46.619999	1.023	2.1059999	1.786	3	2	1	2	1	1	1	61.962502	126.53	48.128899	69.109299	5.35572	156.73334	0	-25.3291	-18.599701	60.717098	1	0	156.7333374023438	0	1.0067873	57.555019	1	9	13.061111	18.599701	25.3291	0	0	1
68	1	2	2	34.416901	84.5	154.5	4.6539998	53.599998	5.1459999	39.900002	1.618	2.688	1.272	1	1	1	2	1	1	1	48.7589	136.185	69.7826	97.423698	6.58882	150.96666	0	-16.306999	-18.647499	42.353401	1	0	150.9666595458984	0	.60633481	106.25161	0	1	12.580555	18.647499	16.306999	1	0	1
68	1	2	2	28.0026	73.5	132	4.1585002	67.510002	7.1622	52	1.3473001	2.362	1.3151	3	3	1	2	1	1	1	55.18	152.063	68.1548	74.541397	4.9794998	163.89999	0	-18.6451	-14.1519	37.725498	1	0	163.8999938964844	0	.76368779	80.387711	1	9	13.658333	14.1519	18.6451	0	1	1
68	2	2	1	30.1889	71	120	2.29	74.300003	5.204	44.799999	.66299999	1.285	1.267	3	1	2	2	2	2	1	66.476196	156.22	52.370701	94.0103	6.00279	181.16667	0	-19.8873	-21.3496	41.502899	1	0	181.1666717529297	0	.84049779	89.945023	0	7	15.097222	21.3496	19.8873	0	0	1
68	2	2	1	26.6049	80.5	136	4.5960002	76.300003	7.7849998	43.799999	1.229	3.1110001	1.813	3	2	1	2	1	2	1	66.014503	169.91901	57.7477	106.837	6.0909901	176.26666	0	-24.3687	-20.643	42.374802	1	0	176.2666625976563	0	.86312222	88.968437	2	1	14.688889	20.643	24.3687	0	0	1
68	2	2	2	30.614799	84	177	3.4719999	111.887	4.8759999	31.700001	1.332	1.832	1.102	3	2	2	2	2	2	1	55.944901	164.717	72.566399	115.948	6.7136302	152.76666	0	-18.0758	-18.442301	43.082001	1	0	152.7666625976563	0	1.2656901	76.016022	0	7	12.730556	18.442301	18.0758	0	0	1
68	2	2	1	24.996799	75.5	129.5	2.96	90.300003	5.9660001	56.700001	1.303	1.408	1.437	3	2	2	2	2	2	1	54.894299	134.321	60.586601	88.638702	6.0092802	156.06667	0	-20.808599	-17.7897	47.823898	1	0	156.0666656494141	0	1.0214932	83.016785	1	10	13.005555	17.7897	20.808599	0	0	1
68	2	2	2	24.241501	68.5	104	4.8249998	65.699997	5.1690001	37.900002	1.154	3.1400001	1.069	3	1	2	1	2	1	1	63.023399	126.73	46.8606	62.415699	4.83252	188.5	0	-26.8846	-21.895201	53.703201	1	0	188.5	0	.74321264	94.609383	1	20	15.708333	21.895201	26.8846	0	0	1
68	2	1	2	31.2875	72	148.5	3.54	85	5.9840002	42.099998	.86799997	2.1530001	1.689	3	1	1	2	2	2	1	60.5756	127.767	50.371601	72.194504	5.49611	153.16667	0	-27.490999	-18.226999	48.456299	1	0	153.1666717529297	0	.96153843	85.10643	2	7	12.763889	18.226999	27.490999	0	0	1
68	2	2	2	23.6654	76.5	125.5	4.3829999	68.699997	5.3239999	43.299999	1.505	2.5610001	1.024	1	1	2	2	2	2	2	65.510101	128.89999	44.4575	97.986702	6.6343398	183.03334	0	-25.4041	-16.4816	50.7864	1	0	183.0333404541016	0	.77714926	92.889015	2	7	15.252778	16.4816	25.4041	0	0	1
68	2	2	1	32.988998	90	139	5.3740001	76.800003	6.2399998	73.400002	.77200001	3.7079999	2.0769999	3	2	1	2	1	1	1	53.694	108.836	50.397598	81.706001	6.4927001	167.83333	0	-23.6126	-16.3202	44.392399	1	0	167.8333282470703	0	.86877829	88.729919	1	13	13.986111	16.3202	23.6126	0	0	1
68	2	2	2	30.3997	70	148.5	4.2196999	78.349998	6.3895998	46.599998	1.281	2.3994999	1.6151	3	2	1	1	2	1	1	60.812401	175.64999	68.833099	94.1996	5.4875102	153.2	0	-22.157801	-19.214899	42.9977	1	0	153.1999969482422	0	.88631219	88.004227	1	20	12.766666	19.214899	22.157801	0	0	1
68	2	2	2	31.5994	79.5	153	3.6800001	73.400002	6.3130002	52.099998	.69999999	2.431	2.221	3	2	1	2	2	1	2	54.515999	165.431	75.2444	105.544	6.3608398	164.23334	0	-20.071501	-14.2601	48.961399	1	0	164.2333374023438	0	.83031678	90.396675	1	7	13.686111	14.2601	20.071501	0	1	1
68	2	2	1	28.9902	85	141	4.9679999	77.599998	6.2119999	40.400002	1.232	3.073	2.2260001	3	1	1	1	2	1	1	56.332001	188.942	82.507401	109.31	6.06849	160.2	0	-20.292101	-19.3423	41.9729	1	0	160.1999969482422	0	.87782806	88.352814	1	10	13.349999	19.3423	20.292101	0	0	1
68	2	2	1	28.9506	73.5	139	4.4229999	79.199997	1.888	62.200001	1.582	2.513	.72399998	3	2	2	1	2	2	2	51.020802	196.187	96.090897	122.238	7.0669398	151.63333	0	-18.106501	-11.7487	37.178699	1	0	151.6333312988281	0	.89592755	87.614807	1	15	12.636111	11.7487	18.106501	0	1	1
68	2	1	2	31.6049	76	135.5	4.2680001	66.599998	6.631	56.799999	.96499997	2.3570001	2.79	3	2	1	2	2	2	1	55.762699	162.03	71.677902	86.123299	5.5465102	166.3	0	-17.436701	-20.005899	45.431999	1	0	166.3000030517578	0	.75339365	94.08181	1	9	13.858334	20.005899	17.436701	0	0	1
68	2	2	1	25.240801	73.5	119.5	6.2940001	84.400002	4.8730001	32.5	1.205	4.3000002	2.3	3	2	1	1	1	1	1	59.149601	142.084	58.041698	88.909897	6.1181402	161.63333	0	-23.7703	-18.7652	38.266701	1	0	161.6333312988281	0	.95475113	85.354576	1	11	13.469444	18.7652	23.7703	0	0	1
68	2	2	1	34.123001	81	181	4.3600001	76.400002	5.1160002	48.200001	1.05	2.5580001	2.609	3	2	1	2	2	1	1	62.309601	173.12399	65.250999	121.923	6.8933201	162.3	0	-22.0319	-23.707701	44.4874	1	0	162.3000030517578	0	.8642534	88.920563	1	23	13.525001	23.707701	22.0319	0	0	1
69	1	2	2	29.513901	79.5	132	4.2220001	78.099998	7.585	51.099998	1.15	2.566	1.612	3	1	2	2	1	1	1	56.335098	142.25101	62.113602	79.447701	5.7543502	174.56667	1	-18.7731	-17.7181	47.065601	1	1	174.5666656494141	0	.88348413	66.931396	1	9	14.547222	17.7181	18.7731	0	0	1
69	1	2	1	32.851601	78	119	5.2779999	50	13.323	80.224998	1.402	3.1559999	2.052	3	2	1	2	1	1	1	63.198898	86.442802	31.811899	79.783302	6.8979998	172.66667	0	-26.0557	-13.3313	49.698601	1	0	172.6666717529297	0	.56561089	114.75991	1	2	14.388889	13.3313	26.0557	0	1	1
69	1	2	2	34.858398	75.5	125	3.5420001	69	5.836	42	1.495	1.829	.82999998	3	1	1	2	1	1	1	69.165199	113.547	35.011902	70.405998	5.59834	166.93333	0	-28.326799	-24.996599	49.959599	1	0	166.9333343505859	0	.78054297	77.745705	1	3	13.911111	24.996599	28.326799	0	0	1
69	1	2	1	32.593498	67.5	120.5	3.6919999	96.599998	8.5360003	51	1.1950001	2.079	1.579	3	2	2	2	1	1	1	72.220596	132.91299	36.922401	73.169296	5.3960299	152.03334	0	-22.676201	-21.718399	52.937302	1	0	152.0333404541016	0	1.0927602	51.761589	0	7	12.669445	21.718399	22.676201	0	0	1
69	1	2	1	37.303101	73.5	137	5.1869998	61.700001	7.349	49.119999	1.337	3.188	2.4849999	3	2	1	2	1	1	1	66.080101	130.869	44.390701	86.176399	6.1138301	176.5	0	-21.964199	-20.0739	46.965599	1	0	176.5	0	.69796383	89.000031	2	9	14.708333	20.0739	21.964199	0	0	1
69	1	2	1	33.633301	88	138	5.7410002	87.5	5.132	41.299999	1.488	3.5829999	1.296	3	2	1	2	1	1	1	67.1903	79.892097	26.212299	44.046799	4.3679099	174.73334	0	-21.3543	-16.1562	50.996899	1	0	174.7333374023438	0	.98981899	58.338764	1	3	14.561111	16.1562	21.3543	0	0	1
69	2	2	1	28.642401	75	143	4.244	66.099998	8.7209997	47	1.294	2.6170001	1.1440001	3	2	1	1	1	1	1	66.685501	118.42	39.451	81.585503	6.4474001	185.46666	0	-24.0481	-16.0205	56.712399	1	0	185.4666595458984	0	.74773753	93.713036	1	3	15.455555	16.0205	24.0481	0	0	1
69	2	2	1	29.2526	84	166	4.276	70.699997	7.5669999	38.400002	.88700002	2.898	2.3570001	3	2	1	2	1	2	1	47.254799	145.28799	76.632401	97.040398	6.6605802	184.03334	0	-16.080799	-12.7922	35.564499	1	0	184.0333404541016	0	.79977369	91.157295	0	1	15.336112	12.7922	16.080799	1	1	1
69	2	2	1	35.117802	75.5	150	4.448	84.099998	5.29	41.200001	.78799999	2.9920001	2.283	3	2	1	2	1	2	1	56.084202	188.177	82.639603	126.83	7.2245998	151.76666	0	-18.5583	-18.5481	41.720001	1	0	151.7666625976563	0	.95135742	84.881233	1	9	12.647222	18.5481	18.5583	0	0	1
69	2	2	1	44.341999	72.5	155.5	4.118	111.887	7.737	48.799999	.95899999	2.457	2.8840001	2	1	1	2	2	2	1	62.307701	144.772	54.568001	107.39	6.9667602	162.96666	0	-25.5543	-18.186501	68.517799	1	0	162.9666595458984	0	1.2656901	75.48391	2	4	13.580555	18.186501	25.5543	0	0	1
69	2	1	2	24.7444	82	141	3.191	78	6.9229999	46.599998	1.2079999	1.7869999	.67199999	3	2	1	2	2	2	1	49.964401	142.776	71.439003	89.536102	5.9172301	164.23334	0	-19.1702	-12.0833	38.552502	1	0	164.2333374023438	0	.88235295	87.549149	0	7	13.686111	12.0833	19.1702	0	1	1
69	2	2	1	31.4039	88.5	181	3.678	68.400002	8.4069996	60.700001	.85399997	2.2460001	3.1110001	3	2	1	2	2	2	2	61.382999	156.24001	60.3353	116.975	7.0636101	155.36667	0	-18.470699	-13.7837	36.5672	1	0	155.3666687011719	0	.77375567	92.404846	1	10	12.947223	13.7837	18.470699	0	1	1
69	2	2	1	43.902599	88.5	177.5	6.0609999	73.5	12.623	49.599998	1.274	4.046	3.0840001	3	2	1	2	2	2	1	49.900799	172.86	86.601402	121.535	7.2969298	141.23334	1	-16.697001	-17.7216	32.6703	1	1	141.2333374023438	0	.83144796	89.713692	1	19	11.769444	17.7216	16.697001	1	0	0
69	2	2	1	27.2693	80	126	3.8870001	85	7.2529998	62.299999	1.2	2.3989999	1.069	3	1	1	2	2	2	2	63.611401	182.436	66.385803	102.893	6.0887399	167.2	0	-20.7616	-18.459299	42.332802	1	0	167.1999969482422	0	.96153843	84.510689	0	0	13.933333	18.459299	20.7616	0	0	1
69	2	2	2	26.141899	82	141	5.4250002	89.699997	5.9549999	36.099998	1.075	3.76	1.742	3	2	2	2	1	2	1	54.0947	119.822	55.004398	94.657402	6.6556902	158.43333	0	-21.294701	-16.437201	38.817699	1	0	158.4333343505859	0	1.0147059	82.66185	0	13	13.202778	16.437201	21.294701	0	0	1
69	2	2	1	35.657101	72.5	152.5	4.8720002	71.699997	8.0609999	67.800003	1.0829999	2.987	3.411	3	1	2	1	2	1	1	66.876999	184.41299	61.083302	97.646004	5.76473	172.66667	0	-23.467501	-20.466101	53.127998	1	0	172.6666717529297	0	.81108594	90.632599	1	7	14.388889	20.466101	23.467501	0	0	1
69	2	2	2	27.9837	75.5	166.5	5.6929998	69.800003	10.873	68.599998	1.618	3.497	1.651	3	2	2	2	2	2	1	57.085499	199.491	85.610703	105.171	6.30688	156.03334	0	-20.9596	-17.4319	40.348499	1	0	156.0333404541016	0	.7895928	91.63855	2	7	13.002778	17.4319	20.9596	0	0	1
69	2	2	1	29.3766	77	151	4.381	73	8.3057003	46.200001	1.2876	2.599	1.225	3	2	1	2	1	2	1	56.1945	109.68	48.0457	64.284897	5.2222099	174.96666	0	-11.484	-14.6952	22.194401	1	0	174.9666595458984	0	.82579184	89.965729	2	4	14.580555	14.6952	11.484	1	1	0
69	2	2	1	33.848499	77.5	129	4.2690001	88	9.6219997	71.199997	.97500002	2.4189999	3.9360001	3	2	1	1	2	1	1	62.728001	157.33701	58.642502	111.094	7.01893	183.53334	0	-24.7132	-17.4911	46.525101	1	0	183.5333404541016	0	.99547511	83.314468	0	3	15.294445	17.4911	24.7132	0	0	1
69	2	2	1	31.301399	83.5	163	4.7859998	57.700001	10.566	69.800003	1.2	2.8670001	1.862	3	2	1	1	2	1	1	66.802696	153.87801	51.083302	87.335899	5.9068198	163.7	0	-23.6975	-19.8494	47.105	1	0	163.6999969482422	0	.65271497	99.096779	0	2	13.641666	19.8494	23.6975	0	0	1
69	2	1	2	26.9967	81	128.5	3.9979999	77.099998	6.9419999	45.700001	1.323	2.312	1.098	3	1	1	2	2	2	1	51.040699	187.938	92.013199	105.519	6.1286402	159.03334	0	-18.0828	-16.3568	37.4921	1	0	159.0333404541016	0	.87217194	87.967743	1	11	13.252778	16.3568	18.0828	0	0	1
69	2	2	1	30.2694	87.5	158	6.5180001	90.699997	5.619	43.599998	1.04	4.2779999	4.3130002	3	2	1	2	1	1	1	58.508598	139.647	57.941601	95.007797	6.39149	156.43333	0	-21.974501	-18.108999	47.633999	1	0	156.4333343505859	0	1.026018	82.286049	0	11	13.036111	18.108999	21.974501	0	0	1
69	2	2	1	27.256201	80	141	2.892	64.699997	7.5570002	37.799999	.94700003	1.45	2.615	1	1	2	2	2	2	1	48.1283	126.984	65.868896	98.514702	6.8146701	179.43333	0	-15.6984	-17.307199	42.660999	1	0	179.4333343505859	0	.73190039	94.541214	1	15	14.952778	17.307199	15.6984	1	0	1
69	2	2	1	32.1306	77.5	153.5	3.1819999	92.5	10.426	49.799999	1.12	1.608	1.9220001	3	2	1	2	2	2	1	62.237598	176.06	66.484596	97.972298	5.85392	168.10001	0	-19.697399	-19.344801	40.581699	1	0	168.1000061035156	0	1.04638	81.62413	1	19	14.008334	19.344801	19.697399	0	0	1
69	2	2	2	32.5228	87	149	3.6830001	90.199997	5.6929002	47.400002	1.194	2.0090001	1.749	3	2	1	1	2	1	1	54.4007	129.726	59.153999	117.563	7.7053399	178.26666	0	-20.871599	-16.2171	44.485901	1	0	178.2666625976563	0	1.0203619	82.473221	0	5	14.855556	16.2171	20.871599	0	0	1
69	2	2	2	27.5509	78	141	3.0239999	71.099998	3.408	53.5	.977	1.393	1.904	3	2	1	2	2	1	1	54.776199	122.291	55.304798	80.849503	6.0850201	171.60001	0	-19.888399	-22.186001	40.7136	1	0	171.6000061035156	0	.80429864	90.946167	0	7	14.3	22.186001	19.888399	0	0	1
69	2	2	2	32.180801	79	150	4.7319999	96.400002	5.908	51.099998	1.006	3.125	2.2490001	3	2	2	2	1	1	1	54.835499	141.032	63.696098	108.536	6.93151	156.39999	1	-14.2201	-15.3734	37.6749	1	1	156.3999938964844	0	1.0904977	80.250389	1	19	13.033333	15.3734	14.2201	1	0	1
69	2	2	2	30.138	83.5	157	5.4400001	79.800003	5.8449998	57.400002	1.8099999	3.1789999	1.76	3	2	1	2	2	2	1	60.1978	153.90199	61.256302	104.166	6.31112	178.26666	0	-21.915899	-18.0116	41.945	1	0	178.2666625976563	0	.90271497	86.732048	1	5	14.855556	18.0116	21.915899	0	0	1
70	1	2	1	31.3603	80	133.5	4.7140002	84.400002	4.948	44.700001	.86900002	3.1760001	1.715	3	1	1	1	1	1	1	66.593597	110.111	36.784199	66.551804	5.4741902	176.63333	0	-24.8016	-17.2167	48.5788	1	0	176.6333312988281	0	.95475113	60.512653	0	4	14.719444	17.2167	24.8016	0	0	1
70	2	1	2	22.049299	82	159	3.891	69	5.5279999	40.099998	1.163	2.3800001	1.4349999	3	1	1	1	2	1	1	68.226997	137.61099	43.723202	77.345001	5.3924398	170.43333	0	-28.397301	-21.107201	57.141201	1	0	170.4333343505859	0	.78054297	91.429237	0	8	14.202778	21.107201	28.397301	0	0	1
70	2	2	2	28.755301	83.5	142	4.3439999	96	6.4219999	44.130001	.94	2.7190001	2.467	3	1	2	2	2	2	1	67.403603	111.711	36.4137	83.057404	6.1750598	170.43333	0	-23.4956	-16.2796	50.2873	1	0	170.4333343505859	0	1.0859729	79.824936	0	1	14.202778	16.2796	23.4956	0	0	1
